# Supplementary material for: VvARF19 represses VvLBD13-mediated cell wall degradation to delay softening of grape berries
Source: Hortic Res. 2024 Nov 18;12(2):uhae322. doi: 10.1093/hr/uhae322 (PMC11879436; doi:10.1093/hr/uhae322)
Supplement: Web_Material_uhae322 [file web_material_uhae322.zip]

Archive with 10 entries (10 files):
- Figure S1.svg
- Figure S2.svg
- Figure S3.svg
- Figure S4.svg
- Figure S5.svg
- Figure S6.svg
- Figure S7.svg
- Figure S8.svg
- Figure S9.svg
- Supplementary Table S1-S4.xlsx
