# Supplementary material for: VvARF19 represses VvLBD13-mediated cell wall degradation to delay softening of grape berries
Source: Hortic Res. 2024 Nov 18;12(2):uhae322. doi: 10.1093/hr/uhae322 (PMC11879436; doi:10.1093/hr/uhae322)
Supplement: Web_Material_uhae322 [file web_material_uhae322.zip › Supplementary Table S1-S4.xlsx]

## Sheet: Table S1
Table S1 Read numbers and mapping (%)
Sample name	Total Clean Reads (M)	Total Mapping(%)
CK0-1	22.6566	85.7085
CK0-2	22.4747	85.7186
CK0-3	23.0606	85.4975
CK7-1	22.899	87.3869
CK7-2	22.899	88.7236
CK7-3	23.0303	87.3668
NAA7-1	23.1212	91.2362
NAA7-2	23.0202	86.5628
NAA7-3	23.8384	87.2563
CK14-1	22.5556	88.3116
CK14-2	22.798	88.3015
CK14-3	22.6869	88.392
NAA14-1	23.0202	88.1246
NAA14-2	22.6364	88.3216
NAA14-3	22.8788	88.3317
CK28-1	23.1515	85.9296
CK28-2	18.8586	81.3266
CK28-3	23.0303	86.5327
NAA28-1	23.0303	86.5226
NAA28-2	22.899	87.4472
NAA28-3	22.9798	88.0402

## Sheet: Table S2
Table S2. Lists of identified differentially expressed genes (DEGs)
Gene ID	CK0 Average FPKM	CK7 Average FPKM	CK14 Average FPKM	CK28 Average FPKM	N7 Average FPKM	N14 Average FPKM	N28 Average FPKM
100217471	0.03	0	0.0366667	0	0.276667	0.0666667	0.19
100232837	55.2967	57.93	68.8933	59.41	60.19	75.77	68.0767
100232840	39.0833	42.42	57.73	38.9933	41.0867	52.4067	49.5267
100232841	2948.49	3316.03	1397.5	1441.02	2183.06	1015.17	681.763
100232842	17.5867	17.3567	22.2733	19.6967	17.1333	18.8133	18
100232843	1.54333	4.87333	27.51	5.26333	0.406667	7.18	4.93333
100232844	25.6133	28.05	29.2067	25.05	27.3067	36.5967	33.1067
100232845	23.21	29.18	22.7333	28.7067	19.27	21.3367	21.1067
100232846	4.98667	5.95333	2.35	6.19667	12.68	9.79333	9.18
100232847	134.093	75.5133	15.9	21.94	81.6867	49.2533	45.6367
100232848	24.8433	12.51	3.81333	3.93333	9.09	7.71333	10.54
100232851	22.7833	18.9467	22.39	23.3	19.43	20.6567	19.81
100232853	3.95	3.3	2.87333	2.97	4.21667	6.01	3.67333
100232854	446.293	615.23	592.95	928.41	299.8	488.233	505.567
100232855	34.4867	48.2367	48.0167	38.6333	32.9867	38.28	37.85
100232856	110.797	149.91	140.217	239.553	128.983	139.81	160.153
100232857	2690.33	2153.76	875.977	1063.21	2409.79	1384.47	1592.31
100232858	418.923	444.34	422.74	815.683	233.547	301.017	331.717
100232859	188.587	160.153	215.667	185.373	186.133	230.19	222.083
100232861	1448.64	930.45	1037.76	581.863	1277.07	1327.73	1601.61
100232862	21.5767	14.2033	12.99	7.79667	30.8833	22.31	20.66
100232863	23.0767	22.7033	34.4633	30.3167	24.34	27.0767	27.4967
100232864	236.557	195.58	221.537	155.267	231.993	250.203	241.04
100232865	181.417	55.9033	10.53	6.49667	235.36	48.8733	76.5
100232866	1706.74	1614.36	1784.49	1863.66	1650.23	1838.55	1926.44
100232867	25.9567	20.8167	17.8133	13.2	24.8633	19.7167	19.4833
100232868	10.2233	9.83	12.2033	6.81333	10.46	11.3367	10.0167
100232869	734.37	606.393	804.597	710.33	761.99	790.59	850.34
100232870	12.6	20.4833	41.5533	28.7933	8.26333	20.28	21.6533
100232871	1976.87	2529.2	2608.05	2174.17	1994.1	2580.21	2357.36
100232872	6.96667	26.2733	6.90667	3.74333	13.99	21.0867	40.3633
100232874	205.4	189.09	189.76	201.973	205.343	248.797	256.477
100232875	0.52	0.24	0.07	0.0966667	0.47	0.45	0.453333
100232877	15.3967	17.14	21.24	20.4267	14.8133	17.92	17.6667
100232878	168.96	206.483	277.743	414.79	215.08	351.53	352.113
100232879	633.313	707.423	364.57	565.777	605.273	342.023	194.03
100232881	74.9	56.52	68.6267	54.4467	78.2367	87.4033	67.58
100232882	44596.5	62853.7	45788.6	47288	55226	34249.3	31968.1
100232884	8727.51	7236.29	4891.05	5857.28	7355.37	5715.97	5693.32
100232885	11611.3	11844.5	11300.5	12707.7	10202.6	11213.2	12118.4
100232886	311.603	362.687	653.637	371.117	261.217	469.62	420.59
100232888	3086.22	4199.1	3124.87	3264.41	4287.33	3912.48	3924.3
100232889	36.28	26.1767	22.2233	18.4467	36.9733	31.6533	28.86
100232890	37262.8	29299.7	22903.4	17601.5	25436.7	21248.7	21921.6
100232891	14.31	16.5533	17.1667	12.8633	17.2967	20.3433	19.21
100232892	0.546667	0.323333	0.246667	0.08	0.686667	0.6	0.57
100232893	14.57	11.8867	15.1767	14.4033	14.9767	12.8767	12.6433
100232894	141.88	94.6467	53.6833	25.09	129.207	98.59	91.5033
100232895	23.4067	17.1	12.4967	9.38667	22.8233	25.87	27.2267
100232897	23.3167	26.1833	36.2233	31.28	23.8	30.8267	29.42
100232898	29.7567	28.8767	28.21	27.7533	25.6133	26.2833	24.3833
100232899	1.75667	13.7	57.2333	45.2533	0.526667	8.00667	5.99667
100232900	7.09667	8.39667	14.32	12.9833	10.7833	16.3667	16.4067
100232901	20.6567	7.60667	1.85	0.426667	11.6233	8.22	11.98
100232902	995.24	398.993	191.217	202.247	726.103	338.077	445.05
100232905	6.3	17.7333	8.86	18.2633	2.40667	9.51	6.39333
100232906	10.66	10.3933	6.68333	3.84667	25.55	18.0967	9.54
100232908	421.847	507.09	551.797	489.507	402.193	501.627	556.753
100232909	88.37	69.0133	78.3967	58.55	141.66	151.903	154.963
100232911	1.53	2.99333	2.23667	1.41	2.38333	4.27667	7.31333
100232912	32.8033	29.9833	37.06	31.0967	34.7267	40.47	33.56
100232913	96.0033	83.88	93.58	77.48	95.2933	100.937	99.5033
100232918	23.7	16.95	19.62	17.1333	27.5067	23.84	23.2333
100232919	45.09	48.7067	51.27	53.19	43.5367	56.55	60.85
100232920	766.127	1214.17	1413.02	1275.98	829.557	1253.08	1185.85
100232921	0.606667	1.15667	1.68333	2.88667	0.876667	1.21	0.78
100232924	6.11667	3.83	2.31667	1.56667	7.90333	5.19667	6.30333
100232926	38.1533	27.8933	27.1433	24.45	32.52	32.9567	34.8067
100232927	67.2767	25.8133	12.55	16.8133	83.41	47.92	57.57
100232928	39.59	36.96	23.52	10.9133	63.7433	44.67	21.7633
100232930	5.69	2.98	2.47667	2.8	7.17	5.2	6.67667
100232931	50.5067	38.4233	50.3533	38.6967	49.15	54.38	49.5767
100232932	45.62	33.8567	29.9167	39.1667	45.4133	37.61	40.5167
100232933	106.007	128.943	186.947	182.143	99.0967	138.55	129.403
100232934	20.2867	7.62333	3.64667	5.19	26.27	18.6767	22.3267
100232935	18.7833	6.97667	2.68	1.97667	21.2467	11.5333	17.1733
100232936	8.94333	6.03	3.66333	2.54	7.07667	5.39667	5.30333
100232937	2.12667	1.96667	1.05333	1.80667	2.06667	1.54	1.54667
100232942	5.61	3.43	1.41333	0.626667	7.22	3.46	2.90667
100232943	10.5667	9.34	11.5967	4.26	10.4267	8.93667	9.09667
100232944	11.2	7.18667	6.73667	8.26	11.45	9.29667	9.87333
100232946	12.6267	12.3967	14.71	15.2367	12.39	14.1867	11.6933
100232953	3.07333	1.84	1.28	0.913333	3.41	2.81	3.17333
100232955	0	0.01	0.0766667	0.266667	0	0.0133333	0.01
100232957	27.2833	44.01	50.3633	36.0467	24.0933	44.3633	37.0267
100232958	19.9867	15.1133	14.4833	12.72	22.31	20.1933	18.85
100232959	22.0167	7.57	1.77	1.64667	3.40333	5.39	9.08333
100232960	101.34	66.0433	98.3933	93.49	87.78	88.6567	80.3167
100232961	169.18	98.7	84.8567	54.26	112.3	90.8433	85.65
100232962	25.4633	28.74	33.4067	44.2533	23.57	28.1433	29.1933
100232964	97.8633	92.3233	120.5	113.783	91.7567	113.483	104.893
100232965	299.897	318.853	265.47	260.98	313.85	293.49	345.533
100232966	5.58	8.13	7.07	20.53	6.57667	8.56333	7.92667
100232967	21.8533	19.9	15.4433	18.1933	23.2633	19.3733	18.6467
100232969	277.503	231.663	232.937	246.463	239.647	251.63	254.257
100232971	27.3567	14.6267	10.2433	9.06667	23.23	16.18	20.5467
100232972	301.803	181.683	177.937	193.833	263.683	230.923	219.4
100232973	40.7967	42.6267	48.63	45.76	38.31	41.6667	41.1533
100232974	298.62	343.673	523.74	582.71	268.897	285.693	286.773
100232975	19.82	12.5967	11.0833	11.74	18.16	16.1733	16.32
100232977	496.75	355.033	381.17	288.21	343.223	368.983	359.4
100232979	235.21	174.57	125.853	148.383	186.677	155.41	154.79
100232980	20.1933	16.21	15.1467	31.39	14.8033	16.7367	16.2367
100232981	1.65333	3.48667	14.1467	2.45333	1.69333	3.74667	3.34333
100232982	0.186667	0.0333333	0.606667	0.0633333	0.546667	0.486667	0.46
100232983	25.4433	26.91	46.2333	42.9467	25.8933	28.6533	38.25
100232985	0.936667	0.85	0.393333	0.523333	1.97333	0.976667	0.54
100232986	23.5233	62.07	61.21	195.36	44.2	64.5867	35.2467
100232987	333.087	229.31	267.87	228.893	375.23	361.323	376.07
100232988	114.097	154.827	170.76	174.013	119.62	162.027	150.103
100232990	43.5567	20.4867	16.31	12.2433	67.3033	36.7767	37.9233
100232991	0.136667	0.313333	0.0866667	0.05	0.55	0.68	1.81333
100232992	36.1667	21.4367	24.31	28.3367	32.5767	28.16	28.0467
100232993	6.53333	2.75333	2.38	1.39	7.24333	4.66333	4.50333
100232998	4.19	2.91667	1.81333	1.97	4.66333	3.22	3.09333
100232999	75.52	75.9567	119.237	91.8333	74.22	85.33	95.2133
100233000	4.34333	1.93667	0.566667	0.47	1.89667	1.38	0.996667
100233001	2330.54	1758.29	952.047	991.5	1959.42	1567.91	1592.43
100233002	1411.95	928.203	653.003	485.67	588.047	560.69	391.18
100233003	72.16	33.2167	21.6	8.93	144.063	89.51	153.053
100233004	738.28	839.107	886.257	519.387	603.257	630.18	844.907
100233006	75.7633	42.8967	38.03	34.26	68.6433	66.32	86.57
100233007	22.21	20.68	46.32	24.6667	22.3133	37.2333	47.21
100233012	0.573333	0.6	2.51667	9.84	0.0666667	0.586667	0.36
100233013	743.257	738.677	858.22	932.167	772.35	924.567	799.877
100233014	303.23	297.62	257.617	234.757	349.55	363.52	335.877
100233017	23.0067	4.53667	4.04333	2.68667	0.1	7.39667	1.45333
100233018	0.4	0.366667	0.826667	2.04333	0.343333	0.33	0.673333
100233020	416.093	358.36	314.837	293.39	447.307	446.327	501.42
100233021	1255.5	1025.31	840.973	823.847	1223.95	1057.3	1206.71
100233022	175.997	224.833	268.517	248.713	175.747	216.227	214.547
100233023	5.16333	4.55667	3.59333	2.27333	3.91	5.59	4.84333
100233024	1792.64	1541.26	1790.08	1466.13	1783.32	2083.29	2446.24
100233025	7.69667	6.37667	7.67333	5.97667	8.24333	8.74	8.17
100233027	356.74	341.013	224.327	356.827	287.897	244.09	231.473
100233028	143.193	75.1133	37.72	33.1833	89.2567	78.92	88.55
100233029	0.563333	0.386667	0.0966667	0.2	0.543333	0.466667	0.226667
100233031	0.0166667	0.23	0.49	1.26333	0.0333333	0.126667	0.11
100233032	61.6967	155.737	196.16	129.33	101.977	197.23	205.817
100233033	10.4467	13.8067	6.33333	4.48333	10.2233	7.86	7.96333
100233034	147.98	96.1333	71.4567	66.07	124.127	104.577	129.017
100233035	185.427	171.413	233.43	216.227	200.577	224.833	229.253
100233036	11.14	12.3067	8.28	12.3767	8.62	8.27667	8.80333
100233038	117.52	133.033	130.517	133.003	113.35	134.387	140.357
100233039	0.306667	0.506667	0.643333	2.77667	0.24	0.12	0.203333
100233040	0.106667	0.41	0.436667	2.33667	0.28	0.46	0.873333
100233042	2.60667	1.00667	0.64	0.636667	3.24667	2.27333	1.85667
100233045	0.566667	0.87	0.98	0.916667	0.986667	1.6	1.43
100233046	31.9833	24.8633	23.8567	28	29.6633	30.8167	31.0733
100233047	6.27333	7.01667	9.23667	6.45333	6.38	7.64333	6.25333
100233048	57.01	23.28	7.77	14.05	41.48	17.8933	14.6967
100233049	701.74	733.053	749.463	714.937	730.583	741.93	751.32
100233050	68.37	68.5733	54.46	54.4833	75.0933	66.5	83.4933
100233051	6.98667	6.03667	10.2533	0.596667	4.00667	9.93333	11.5667
100233052	456.7	444.867	286.673	373.977	445.593	348.81	392.407
100233053	64.1767	85.7467	68.0067	47.5467	42.86	68.7633	74.9767
100233054	58.54	50.45	77.0033	61.9067	58.5367	72.65	64.8533
100233055	36.7367	35.0533	46.3433	40.4867	38.3033	41.36	38.4433
100233056	122.377	193.29	186.093	246.837	113.763	143.333	153.427
100233058	25.3067	17.19	18.47	25.7333	18.7967	21.4567	22.97
100233061	22.5067	29.7433	20.93	23.4033	22.4133	19.61	18.3233
100233065	0.4	0.876667	0.523333	1.01667	1.02	1.05333	2.13
100233066	18.8067	15.32	15.7267	11.8833	11.2167	13.43	16.9933
100233068	7.04667	2.03667	0.58	0.476667	5.16333	1.91667	2.53667
100233069	41.7867	34.3633	40.0367	33.4967	37.5567	47.02	47.1
100233070	19.99	18.15	20.4067	17.77	18.77	20.8333	21.3
100233071	4.42667	3	4.08667	3.12333	4.80333	4.02	4.68333
100233073	10.8133	8.30333	8.95333	6.33333	11.0367	11.8367	10.89
100233075	193.02	166.11	151.463	208.473	151.09	123.503	150.13
100233076	14.1033	9.06333	8.43	6.56333	26.3033	18.3233	22.48
100233078	13.76	21.7567	60.69	43.7933	21.72	36.8633	37.5267
100233079	9.12333	25.1767	62.1067	53.4	6.22	20.8267	15.6267
100233080	58.3567	62.54	34.39	45.6133	51.1667	40.8233	35.2567
100233082	5.74667	2.93	2.60333	2.61	5.80667	3.12667	3.41333
100233083	2.85	0.52	0.38	0.296667	0.0866667	0.263333	0.236667
100233084	28.9733	25.4933	28.67	23.6967	24.03	28.2433	28.11
100233085	15.94	17.9633	19.8133	16.4067	15.04	17.76	18.35
100233086	0.233333	0.156667	0.15	0.07	5.08667	3.56667	6.74
100233087	1.09667	0.316667	0.223333	0.09	0.463333	1.01333	0.91
100233088	0.223333	0.0166667	0.0333333	0.0166667	0.526667	0.1	0.0666667
100233091	4220.78	3686.95	2043.66	3475.37	2420.45	1179.08	1758.75
100233094	551.053	297.53	459.03	249.873	476.123	497.903	472.307
100233095	1.03	0.336667	0.22	0.0766667	1.19	1.07	0.983333
100233097	0	2.82	15.2533	46.5567	0.146667	2.66333	1.84667
100233100	85.29	86.0167	76.9633	79.7133	73.27	81.2567	90.59
100233101	44.46	49.0233	60.8333	50.3967	43.1433	55.8767	59.0567
100233102	128.017	42.5733	17	19.3967	76.8367	40.15	44.17
100233103	43.9433	35.7	37.2967	24.4467	63.6633	63.6867	43.87
100233104	207.623	159.98	199.923	167.75	230.147	220.057	258.63
100233107	1553.56	1439.69	690.61	1239.47	1689.88	1020.5	1102.21
100233109	601.807	386.477	167.29	126.727	208.813	164.113	144.46
100233110	283.107	262.09	246.22	259.367	265.803	292.3	294.873
100233111	4.76667	6.29667	10.43	30.1167	5.56333	6.21333	4.62667
100233112	3.94667	3.57	7.86	2.50667	2.31667	3.19	3.28333
100233113	666.503	574.93	554.223	211.677	642.69	861.46	921.04
100233114	1853.48	1540.74	251.217	137.087	2325.92	653.403	1236.06
100233115	57.0467	41.0667	64.1	44.1367	62.7267	82.53	77.9
100233116	1.30333	1.51	1.04333	0.93	1.94333	1.44667	2.18667
100233119	21468	41808.1	35222.5	33200.8	36105.2	30390.1	27038.9
100233121	17.6467	7.07	3.51333	1.09	26.9433	11.1267	18.58
100233122	17.69	8.87333	6.02333	4.47667	17.16	9.93667	8.44667
100233124	4.19333	4.54333	2.35333	0.676667	2.78333	3.38	8.62
100233125	142.543	157.213	191.977	194.36	137.183	161.7	145.18
100233126	3.98667	5.50333	2.51667	2.71	3.94333	4.17333	3.59667
100233127	4.61	2.57667	1.98333	2.3	2.22	1.94333	1.63667
100233128	45.4467	53.43	48.8167	61.97	66.0533	85.34	63.32
100233129	40.9733	34.9267	15.56	18.04	22.6133	19.4567	18.51
100233131	1478.37	962.253	745.357	1007.93	1143.24	881.73	974.057
100233133	63.2433	46.4433	54.4767	84.6967	56.0767	52.94	59.3667
100233135	0.353333	0.223333	0.18	0.02	0.53	0.27	0.303333
100233136	32.0733	13.6333	16.8233	17.3533	21.8667	14.69	17.24
100233137	477.25	590.483	625.947	552.457	513.703	642.547	663.65
100233139	11.9233	12.2467	15.9767	15.7333	12.01	13.3367	12.95
100233140	330.543	250.64	253.9	296.07	343.1	310.39	335.187
100233141	102.573	138.967	218.36	193.387	137.77	151.66	147.253
100233142	2.27667	4.91	10.2533	3.08	2.07667	5.01333	3.93333
100240686	178.387	282.76	246.293	110.22	202.867	303.63	299.613
100240701	207.883	91.13	68.2033	40.7667	130.843	124.21	123.317
100240756	43.54	52.22	68.3333	53.9333	47.11	68.07	74.8767
100240760	1.05667	1.51	1.54667	0.38	1.20667	2.26333	2.04667
100240763	9.94667	3.99	3.84333	3.94	16.0167	12.0067	19.8867
100240775	38.8333	38.4867	48.3433	46.28	40.9767	42.5267	40.6067
100240779	11.5267	12.39	13.4033	12.8233	9.39667	11.9433	12.2833
100240780	11.2433	10.6633	12.4533	19.14	10.87	9.73667	8.24
100240785	8.19667	9.08	9.73667	9.66	6.38667	5.99667	5.80667
100240787	48.0133	37.52	44.4667	35.93	44.58	48.05	47.11
100240790	57.7133	51.8567	75.88	59.93	56.8133	77.7133	71.7867
100240792	47.22	39.35	42.2733	31.51	48.68	46.2	48.8233
100240794	20.8833	22.55	22.5433	15.83	18.8933	22.3567	21.5667
100240795	3.26	3.35667	4.22333	4.26	5.41333	3.86	3.70667
100240796	77.69	72.5867	64.7333	61.6967	60.8233	67.09	55.0567
100240803	2.62333	4.79667	5	12.4433	2.1	2.34	1.89667
100240806	11.64	13.64	18.8233	17.3567	10.92	14.82	13.63
100240809	215.9	164.703	267.417	221.507	237.77	271.653	278.267
100240812	56.52	43.26	51.55	59.4867	44.9833	50.24	49.9067
100240814	19.6867	11.9467	17.11	11.87	21.64	21.7267	19.6133
100240821	5.45667	7.35	7.88333	7.54667	5.7	6.8	5.86667
100240823	9.31667	9.50667	11.5067	10.5467	9.75333	9.05667	8.43
100240824	7.99333	10.3733	12.3133	9.21333	10.2967	10.85	9.57667
100240827	11.24	17.57	24.97	11.1267	22.74	46.5167	29.2667
100240831	0.863333	0.85	1.22	1.00667	0.936667	0.856667	0.823333
100240833	14.51	17.8867	17.08	19.83	13.2733	14.7533	18.19
100240837	18.55	10.5733	11.92	10.7733	17.5133	13.5167	14.6233
100240847	8.27333	7.24	7.74333	5.52333	7.29667	8.45	9.58333
100240848	1.87333	1.92	3.46333	2.5	2.48667	3.43667	3.09333
100240849	0.84	0.993333	1.23667	1.20333	0.926667	0.986667	0.766667
100240850	5.64333	5.05667	5.27667	3.90333	5.07333	5.65667	5.12667
100240861	55.2767	50.9833	52.0733	52.88	54.1233	57.17	66.11
100240865	0.443333	0.383333	0.666667	0.426667	0.676667	0.513333	0.563333
100240869	6.73	6.39333	6.55667	6.90333	6.08333	5.85333	5.36667
100240870	6.73333	11.8167	16.9933	9.95667	8.55667	12.3433	10.18
100240873	8.78	6.94	4.19667	4.79	8.81333	5.16	6.87667
100240884	9.52667	4.70667	5.92	5.01	11.1233	7.54667	9.00667
100240889	0.36	0.22	0.0666667	0.07	0.483333	0.296667	0.37
100240890	3.38333	3.66667	4.07667	4.92667	3.17667	3.51	3.43333
100240896	0.623333	0.66	0.996667	0.886667	0.816667	0.8	0.543333
100240897	57.12	100.043	93.14	94.81	66.2433	109.357	59.62
100240899	0.533333	0.813333	0.936667	1.38333	0.603333	0.57	0.386667
100240909	261.007	269.12	103.977	55.97	1691.45	1577.23	1902.17
100240910	0.673333	1.60333	2.92667	1.38667	0.773333	1.31333	0.773333
100240913	13.4633	15.51	9.75667	16.6833	10.4433	9.86	9.89667
100240916	42.6167	33.6133	29.3933	27.3667	31.16	26.74	24.6
100240917	9.75	7.10333	5.94667	4.67333	11.1733	8.47333	7.74667
100240918	84.33	83.5	96.0567	78.76	74.8933	102.047	104.427
100240922	8.3	6.27667	6.30333	4.62	7.91	9.43667	9.29667
100240924	6.31	2.72333	1.48667	0.79	6.14333	4.33667	6.06333
100240925	425.527	611.89	544.38	411.22	474.883	556.283	646.143
100240927	105.76	99.2967	131.243	139.21	101.273	111.46	111.75
100240928	208.813	118.417	52.02	49.99	188.94	138.787	163.543
100240929	190.517	254.343	192.037	194.17	161.21	216.563	248.417
100240938	28.3667	22.37	25.3	24.0267	27.94	28.9467	27.8333
100240940	40.83	27.1533	40.1133	36.29	35.7467	42.25	41.7467
100240941	9.19333	5.81	3.9	3.96333	10.5833	8.32333	7.82333
100240942	2.31333	1.97	1.57667	1.49333	2.41333	2.17333	1.35667
100240944	40.1367	41.9167	42.5967	31.86	43.2433	37.6433	35.3867
100240956	15.0033	12.71	15.31	15.1133	12.2533	12.6833	11.8067
100240959	94.04	51.2167	10.1467	14.3133	92.44	46.8067	57.1033
100240962	32.8533	38.6567	38.7533	36.5733	33.08	35.5767	32
100240964	2.68667	4.52	2.64	2.52	1.63667	2.64333	3.24333
100240971	11.06	8.49333	11.3	4.63667	15.8767	21.3867	20.25
100240972	0.653333	0.53	0.616667	0.886667	0.686667	0.51	0.28
100240974	0.293333	0.263333	0.02	0.146667	0.733333	0.383333	0.513333
100240978	30.6967	42.32	37.2533	45.8233	27.8667	30.4433	27.56
100240979	94.6833	86.8867	78.7533	107.677	85.89	72.1	71.5767
100240980	10.6867	10.5833	14.6033	16.78	10.32	10.9867	9.33667
100240981	28.8667	27.5767	31.5767	33.7533	24.8867	29.4367	29.5033
100240982	43.9233	42.9267	51.83	53.11	45.48	45.7	44.5467
100240984	1.14	1.18333	2.39	3.84333	0.476667	0.893333	0.623333
100240985	17.3867	18.9667	18.0833	18.8267	16.3233	15.56	15.16
100240986	1.10667	1.32333	0.336667	0.62	0.26	0.7	0.706667
100240987	0.286667	1.99	0.943333	0.53	0.71	0.64	0.58
100240994	7.23	7.29333	1.98333	10.8833	5.08	2.16333	2.04
100240996	25.6467	21.97	26	29.4833	22.91	24.1933	27.0667
100240998	1297.29	787.823	424.677	325.967	1070.41	708.747	905.557
100241000	0.696667	1.30667	1.69333	2.10333	0.873333	1.95667	0.946667
100241002	7.07667	7.20667	7.74	9.08	6.43333	6.77	6.72
100241008	361.933	386.337	313.15	284.54	406.667	378.8	373.597
100241013	17.5467	17.3467	15.4	17.7667	16.8167	19.81	17.6
100241014	22.8633	26.0133	19.4733	22.39	17.48	17.88	16.9967
100241015	65.5533	62.9033	76.0667	78.6433	65.4	73.88	68.9533
100241016	54.5167	53.08	65.56	62.1133	49.1967	57.8	56.0167
100241019	19.8767	24.4067	23.3733	27.0867	17.99	20.6133	19.6633
100241020	9.03333	8.19333	7.23	10.5167	9.02333	7.9	7.06
100241021	14.6167	16.18	21.4933	18.9667	14.2667	16.6267	14.57
100241023	17.2967	16.2667	18.0633	24.6267	17.0667	16.0267	15.4567
100241024	19.5767	17.64	20.6433	20.0733	16.34	18.4433	17.04
100241025	192.703	234.77	235.207	227.82	194.177	252.61	273.477
100241028	4.97333	5.85667	2.87	0.95	7.35	5.45	2.96
100241029	26.77	22.3367	29.33	23.59	25.9933	28.28	26.5933
100241031	34.52	27.7467	35.6167	28.3667	33.1067	39.07	37.5967
100241032	39.1233	31.3033	30.0833	27.2167	36.0667	33.2667	33.1367
100241037	14.7	10.26	9.99	8.71333	10.0733	11.3433	12.7533
100241039	1.54333	0.84	0.613333	0.186667	1.34333	1.26	1.31667
100241044	119.74	149.817	143.157	155	113.44	115.923	125.347
100241045	31.4733	25.4867	26.7	26.9267	27.8367	30.91	30.2567
100241048	12.1133	9.62667	9.95	9.89667	10.81	11.6533	11.2767
100241051	200.977	193.3	204.637	171.213	187.643	231.59	256.773
100241055	9.69	10.4467	9.48333	10.4667	8.57333	11.6267	10.49
100241056	5.95667	41.5767	8.50333	33.6167	2.2	6.29	0.796667
100241059	62.3067	82.2267	83.7067	73.5133	62.5933	82.6267	64.4433
100241064	10.4833	9.37	9.62667	11.3233	9.28	9.04667	8.25667
100241065	1.21333	0.65	0.356667	0.173333	1.01	0.356667	0.593333
100241072	149.823	83.09	76.52	100.287	98.78	70.38	94.2033
100241074	1.1	1.11	1.18333	1.14667	1.16667	0.866667	0.873333
100241076	59.69	75.4533	81.2767	72.0767	68.9867	73.8	69.5467
100241081	2.14333	2.92333	4.74667	5.53333	2.06	3.17667	2.13667
100241082	3.44	6.33667	2.56333	2.66333	1.95333	2.17333	1.78
100241085	7.34667	26.8433	8.73	13.3967	5.34667	7.36	4.84667
100241091	32.6133	25.4233	19.94	26.98	32.5533	23.8367	25.11
100241094	187.66	122.42	93.02	86.5567	151.607	136.097	147.353
100241098	14.81	14.1333	20.9033	18.3167	16.42	16.8333	15.41
100241102	2.15667	1.95333	1.02667	1.15	2.99333	2.27333	1.91333
100241103	9.68333	8.08	9.57667	7.71667	10.89	11.4633	10.6967
100241104	9.79667	10.0533	7.36	7.06	7.96	8.63667	8.62333
100241105	3.34	4.53667	3.34667	4.52	4.34	4.05	4.16667
100241107	7.14	6.07	7.23333	4.62667	6.55	7.02333	6.59333
100241111	22.7133	21.2567	18.3	18.76	20.6033	20.7033	19.8433
100241114	7.54667	7.93667	4.86	7.01667	4.66667	5.39	4.22667
100241119	0.806667	4.34333	3.17	5.86667	0.543333	1.46333	0.863333
100241120	3.71	3.82333	5.02333	5.18	3.54333	3.87	4.03667
100241122	0.563333	0.08	0.0133333	0.0133333	1.84667	0.27	0.136667
100241124	6.72333	6.89333	7.79	7.22	6.48667	6.50333	6.31333
100241125	4.64333	4.62667	6.80333	6.35667	4.55	5.19667	4.2
100241127	7.38	9.66	10.2267	8.71333	8.02667	8.71667	7.19667
100241128	17.3	16.8033	14.55	11	21.08	18.6233	17.6767
100241130	5.29667	5.52667	7.15	6.89333	5.73333	5.99	4.69333
100241131	6.61	6.88667	8.68333	8.58333	7.28667	7.06667	5.39333
100241136	27.02	15.2733	15.61	38.4133	18.5667	13.7233	14.8033
100241139	1.64667	0.563333	0.246667	0.403333	1.57667	0.786667	0.83
100241142	44.9167	29.98	23.7067	25.8067	37.3833	31.4133	31.78
100241147	21.1167	14.4433	17.7967	17.7733	20.1733	17.8533	17.53
100241150	2.25	7.80333	6.73	10.2267	4.32667	3.61	4.05667
100241153	14.12	15.53	13.62	19.21	11.2133	12.39	11.5967
100241156	130.373	146.553	213.477	183.417	153.173	218.83	197.22
100241158	173.497	116.13	84.3267	85.5933	132.31	119.563	138.923
100241160	132.927	147.08	179.637	155.89	126.283	184.283	179.187
100241164	0.0233333	0.05	0	0	0.03	0.253333	0.0266667
100241166	103.063	100.18	111.627	92.0067	107.473	128.347	132.673
100241169	8.00333	6.77	6.72667	4.83667	8	9.27333	8.21333
100241171	3.08333	5.64333	7.19667	9.05	3.22667	5.02	4.18
100241173	75.1267	78.0567	114.753	103.61	76.8567	88.74	83.4
100241174	3.55667	3.02667	3.62	4.17667	3.51	3.32333	3.11333
100241176	10.52	1.89	1.09	0.68	7.53	3.59333	3.88333
100241183	4.38333	4.81333	3.4	7.32333	4.64333	3.62333	3.46333
100241184	10.5133	7.10333	13.7767	9.97667	11.67	11.01	14.66
100241187	7.91	9.75333	12.22	12.28	9.05667	10.41	10.3267
100241189	17.3733	13.5667	16.48	17.6833	18.6967	19.32	18.26
100241193	0.0766667	0.03	0.0566667	0.03	0.186667	0.0833333	0.176667
100241200	16.4567	13.5933	15.0767	15.0567	16.0367	17.9167	20.67
100241202	20.4767	19.5833	19.6033	18.82	18.4667	17.3167	18.2667
100241204	23.46	22.57	23.5033	20.7333	22.5567	25.1333	24.8567
100241205	75.1	43.7033	30.0767	31.1033	48.7667	38.6267	37.39
100241213	0.51	0.906667	0.75	1.25333	0.49	0.61	0.696667
100241217	6.73333	5.77	4.81333	5.63	7.28667	6.94333	6.54667
100241219	6.84	6.34667	8.56333	6.89667	5.48333	4.67333	5.30667
100241220	25.2933	22.3167	29.0967	28.7333	27.51	25.8933	25.3533
100241221	29.4567	22.79	15.1767	18.01	30.0067	19.1533	19.56
100241224	45.86	32.4767	29.85	22.8833	52.56	50.76	59.16
100241225	17.29	18.3167	24.12	22.98	15.9167	19.67	17.2633
100241226	31.2533	26.3367	28.6967	28.9633	31.2267	34.24	28.4733
100241227	24.52	22.56	21.1067	17.75	28.8367	24.6867	25.3933
100241228	36.9267	37.1733	44.1267	37.7367	33.39	40.7433	40.49
100241231	10.3267	9.97667	11.33	9.80333	12.1033	12.3767	13.8533
100241232	5.42	1.10667	1.87	0.733333	5.58333	3.26	4.55
100241236	37.63	31.5667	41.2833	36.4333	38.7	40.79	37.84
100241240	17.56	19.0633	15.2033	18.6933	16.7733	14.65	16.02
100241243	364.32	246.04	176.99	190.393	285.373	242.49	262.887
100241245	0.13	0.0433333	0	0	0.0666667	0.06	0.0966667
100241246	1.35333	1.01667	0.88	1.01667	2.14333	1.67667	1.30667
100241251	45.25	46.9233	50.2667	46.6033	44.6	47.7167	47.5933
100241253	0.183333	2.06333	2.72667	11.4333	0.27	0.8	0.563333
100241254	0.866667	1.10333	1.18667	1.31333	1.06333	0.943333	0.796667
100241255	7.59	6.55	8.86	8.51333	6.77667	8.14333	7.06667
100241257	120.98	98.82	94.5	103.407	108.06	108.62	104.68
100241260	28.5333	27.8633	23.82	25.7933	31.9433	29.6733	29.1433
100241262	28.74	25.45	24.78	23.8167	29	28.07	22.14
100241265	23.85	22.5933	27.2967	26.7	21.7467	22.6333	23.3133
100241266	14.8367	10.4767	7.94	10.1833	13.8533	10.63	12
100241268	7.92	8.21333	9.23333	10.68	8.30667	8.18667	7.64333
100241270	1.33333	1.19667	1.36667	1.17	1.23333	0.983333	1.15333
100241273	3.89	4.54	6.64667	7.00333	4.49333	4.79	3.87333
100241274	19.47	17.6467	16.43	14.2867	22.1433	19.14	20.2833
100241275	2.87333	2.81333	2.02333	1.72667	3.14667	2.55333	2.86667
100241277	25.52	24.3967	30.75	31.0733	23.6967	27.27	26.6833
100241278	3.23	2.34	4.35667	5.13333	2.98	2.75333	2.67
100241282	1.77667	1.12	4.16667	6.17333	2.02	1.79	1.71333
100241283	6.23667	5.41667	5.33	4.52667	6.52333	5.43	6.03
100241301	88.6167	52.5967	64.26	28.2733	82.8767	70.82	47.37
100241306	9.68667	11.55	9.28333	7.92	9.79667	8.14667	6.12667
100241307	200.607	193.617	190.077	203.037	196.95	178.317	202.627
100241309	9.04333	7.96333	6.77	5.14667	7.64	7.69	7.87
100241311	55.46	40.0933	37.57	40.22	40.4867	45.9467	44.1333
100241317	5.83333	4.99667	2.89667	1.68333	4.90333	4.37667	4.43333
100241329	4.52333	5.35	5.96333	6.09333	4.58333	4.93667	6.06667
100241331	23.56	28.9533	44.9567	39.35	22.4933	30.3133	25.32
100241332	33.55	11.3667	4.42	3.78	19.23	7.46	8.5
100241339	48.7033	40.9867	23.5667	39.4033	39.1533	27.3867	27.68
100241344	39.2467	30.6667	44.54	42.0067	36.5333	37.8633	34.28
100241357	6.32	8.72667	10.0033	10.75	6.58	8.19333	7.45667
100241361	17.35	17.1933	20.34	16.7833	17.4233	17.5133	17.89
100241363	439.983	390.503	384.293	359.13	454.967	468.167	466.093
100241369	0.523333	0.34	0.296667	0.126667	1.28667	1.15667	1.03667
100241371	21.3633	13.9833	14.5367	11.3467	20.6567	18.8533	18.1033
100241372	37.3567	31.31	36.89	15.8167	114.623	153.35	116.117
100241377	3.48667	0.333333	2.17	0.493333	0.663333	1.39333	0.896667
100241379	15.6667	16.3233	13.1933	10.2567	13.82	15.1567	12.6733
100241389	3.77333	12.72	11.7233	21.5533	4.98	11.8633	15.2333
100241390	28.2967	13.4733	10.4467	9.23333	18.9467	16.28	17.5367
100241392	86.0133	71.62	54.0667	85.5	66.5333	59.41	62.7067
100241393	71.8067	60.7067	75.0467	75.7633	73.2533	67.3533	74.5867
100241396	12.51	15.2567	17.4333	20.75	12.6	17.17	15.6967
100241400	146.583	140.203	114.323	128.453	119.747	149.68	168.96
100241410	46.6467	25.0167	16.2267	9.45667	31.0267	29.12	31.49
100241419	5.76333	5.99667	5.69333	4.60333	5.50333	6.16667	6.40333
100241424	136.007	123.743	108.123	160.473	115.527	106.883	107.143
100241426	18.4467	26.0733	21.6733	23.4833	14.3367	16.5033	16.0233
100241439	0.31	0.596667	0.233333	0.46	0.413333	0.13	0.213333
100241445	213.903	185.317	204.07	198.873	187.873	233.45	214.37
100241448	0.296667	0.186667	0.126667	0.103333	0.323333	0.26	0.243333
100241450	0.14	0.22	0.323333	0.376667	0.12	0.146667	0.176667
100241455	148.043	173.16	159.393	267.863	123.68	122.707	147.937
100241458	25.1	23.9967	20.7933	18.2067	23.5967	25.6333	43.1267
100241460	930.543	1009.7	911.227	777.07	715.413	1053.1	1137.33
100241461	54.54	37.6467	24.7567	18.48	67.7367	50.7967	44.3767
100241465	0.0266667	0.0166667	0.0433333	0.0833333	0.273333	0.39	2.25333
100241470	51.2433	63.7233	51.95	85.8433	47.96	58.04	53.31
100241471	11.0333	11.4467	11.2933	15.0867	10.6567	11.01	11.1433
100241478	189.477	154.017	173.5	160.1	158.797	201.723	217.277
100241481	66.71	56.13	50.63	94.6633	48.83	40.95	51.9
100241482	0.0833333	0.116667	0.343333	0.266667	0.13	0.13	0.19
100241484	57.36	52.4567	44.4533	74.2567	51.8067	41.8667	43.51
100241486	1.70333	1.53	1.49	1.34667	1.85333	2.20333	1.73333
100241487	28.0433	30.3333	33.7667	27.8767	33.1767	29.8467	33.0933
100241489	22.3033	22	28.6533	27.3333	21.5967	23.1067	22.6633
100241491	2.09	0.656667	0.416667	0.356667	2.31	1.92	2.61
100241492	15.51	18.75	20.2267	24.9533	14.3967	15.1933	14.4833
100241493	4.55	4.62667	2.66667	1.98333	13.0767	10.7733	10.2667
100241495	31.6667	31.3	34.18	30.41	31.0867	34.6633	36.89
100241496	5.72333	5.13	4.22	4.73333	4.13667	4.46333	3.20333
100241501	17.6033	18.2	18.9833	21.57	17.8267	14.4	14.8733
100241504	6.01	3.20333	4.26333	3.06667	8.14667	7.34667	7.06667
100241506	23.03	23.14	27.2167	30.0033	21.8967	23.96	22.3067
100241507	12.73	14.5667	15.85	19.1033	10.63	13.1833	10.5933
100241508	63.8567	49.57	63.6833	61.4633	59.0133	61.37	60.5533
100241512	0.586667	1.25	0.37	0.783333	0.496667	0.486667	0.35
100241514	83.05	95.0033	98.93	148.617	74.9867	95.65	104.74
100241519	62.4133	44.53	72.4467	62.48	87.3267	77.08	69.84
100241522	173.407	167.08	226.083	223.16	168.867	240.247	250.11
100241527	11.23	8.68667	9.53333	7.54	9.72	10.1667	10.3833
100241529	3.04333	4.14333	2.60333	3.14667	2.30667	2.55333	2.28333
100241530	17.76	18.3833	15.2233	13.3467	12.3333	13.8867	16.36
100241532	49.2967	39.1567	48.8733	34.7167	44.9567	50.8967	49.06
100241539	53.3333	84.3267	76.7433	81.25	65.3067	70.36	59.85
100241540	102.417	83.4767	86.6	96.41	81.78	85.54	83.1967
100241544	20.4667	12.6967	10.6267	8.38667	17.3	10.63	10.77
100241547	1.58	1.67333	1.37333	2.07	1.69333	1.38667	1.37667
100241548	27.6233	33.95	33.6633	32.5933	23.3	33.3733	32.59
100241554	32.0233	38.79	36.9233	36.1433	33.74	41.01	45.5533
100241557	208.623	272.493	271.143	256.207	220.707	271.327	280.647
100241560	2.56	0.746667	0.48	0.406667	2.85667	1.23333	2.37333
100241561	22.7767	15.1033	6.77	9.01333	16.0467	11.0533	12.2867
100241562	9.09	6.1	6.10667	4.53667	11.2633	8.89667	8.18333
100241564	14.0433	13.5333	17.5667	14.9367	15.3433	15.8567	13.6233
100241566	69.1933	58.5267	57.1067	53.4667	63.0233	65.58	66.8767
100241567	2.98	3.14333	3.62333	2.20333	2.89667	3.74667	3.91333
100241570	2.31	2.73667	3.22	2.59	2.41	2.56333	2.47667
100241572	0.3	0.536667	0.813333	0.46	0.866667	1.45667	1.27333
100241573	18.9	16.4667	23.3	18.5333	18.77	21.4433	21.46
100241574	91.3967	91.39	127.643	97.0067	109.8	137.723	141.237
100241575	0.473333	1.12667	9.98	1.8	0.0733333	2.16	1.20667
100241576	72.33	47.6933	63.1867	34.1833	67.83	75.7967	71.8067
100241577	2.66	1.6	1.36667	0.446667	3.91333	3.85667	2.20333
100241580	2.93333	3.73667	5.97	4.83	2.56667	4.04	2.94
100241581	30.4333	34.63	39.1233	41.0233	32.41	34.3233	34.4733
100241586	6.47667	9.55667	1.43	1.51333	2.15333	1.43333	0.723333
100241591	0.773333	0.73	1.55	0.98	1.67	2.46333	1.82667
100241596	0.53	0.253333	0.156667	0.1	0.73	0.323333	0.586667
100241597	0.733333	0.16	0.05	0.02	0.603333	0.203333	0.453333
100241598	72.88	75.73	89.5367	92.1067	73.14	82.0767	76.9133
100241600	7.23333	7.19333	7.57	6.15667	7.98667	8.63	7.44667
100241601	36.79	35.58	38.3167	30.4833	40.7967	40.63	48.97
100241603	72.7533	70.1867	64.6133	65.7933	77.2	71.4933	67.37
100241604	4.72667	4.71667	5.36333	5.84333	4.33667	4.45	4.66333
100241605	43.3733	46.9633	50.0533	56.0367	44.6967	47.7867	45.0567
100241606	17.14	25.1367	10.17	13.9533	12.18	11.2033	6.89
100241609	11.7733	12.9667	13.2467	15.95	12.0433	12.1667	11.39
100241610	28.61	24.6	34.0767	70.2333	13.25	21.3333	23.2233
100241613	0.66	0.816667	0.0866667	0.336667	0.22	0.09	0.09
100241618	0.0866667	0.0566667	0.0233333	0.0133333	0.0466667	0.273333	0.616667
100241624	67.4667	57.22	61.4333	59.7167	60.0133	68.8367	68.75
100241632	5.42667	5.37667	6.55667	6.90667	4.73333	5.41667	4.83667
100241633	5.64667	5.78	10.3167	9.29333	5.35333	7.39333	6.72333
100241637	217.123	427.847	708.17	467.123	384.757	454.23	460.96
100241641	5.70333	5.47333	4.28667	7.71	5.81	3.70333	3.53333
100241642	28.1433	27.3633	29.26	26.5233	31.1133	33.0933	30.7333
100241644	0.733333	0.566667	0.67	0.453333	0.946667	0.75	0.82
100241648	30.46	21.7	16.4867	17.2567	20.4733	20.1067	25.74
100241649	63.15	50.1133	49.2033	48.8333	62.11	60.4533	56.49
100241651	8.22	4.71	3.48333	4.12333	12.0433	8.44667	6.41667
100241654	9.99	9.27	10.1867	8.98667	9.73333	8.94667	8.45
100241657	1670.42	1136.76	942.83	898.31	1181.65	995.39	1224.53
100241658	2.07333	2.67333	3.02333	2.71667	2.14	2.12333	2.42667
100241659	12.76	12.02	13.7933	13.4033	13.29	12.53	12.63
100241661	1.11	1.10667	1.61	1.45667	1.41	1.08667	1.04
100241663	8.77333	4.34	3.44333	2.52333	7.30333	6.36333	6.42667
100241666	3.14	0.88	0.37	0.41	3.19333	1.36667	1.59
100241667	0.493333	0.696667	1.13	0.72	0.476667	0.693333	0.613333
100241669	50.4133	43.7067	37.79	42.9267	41.85	41.52	48.1467
100241677	16.4733	12.34	10.8133	14.0067	12.78	13.17	13.94
100241678	91.0533	69.7167	101.987	70.67	89.3667	119.277	111.697
100241683	19.6267	18.0833	14.3033	14.7967	17.4167	17.8567	17.5833
100241685	144.227	109.077	199.35	148.173	205.95	226.523	219.173
100241686	5.94333	6.65	7.17	8.22333	6.73	5.74333	5.38
100241690	3.36667	5.19	4.56	3.99333	2.61333	3.97	3.55667
100241694	0.0933333	0.0733333	0.00666667	0.02	0.0533333	0.0966667	0.0533333
100241701	0.13	0.203333	0.303333	1.09333	0.0333333	0.14	0.126667
100241703	88.0633	103.95	109.773	109.17	80.5533	98.6167	108.877
100241704	14.8867	12.8267	11.45	9.25667	15.4	17.5367	17.45
100241707	0.993333	1.95	0.5	0.32	1.75333	1.30333	0.516667
100241717	127.32	125.047	113.453	143.533	108.83	109.447	126.61
100241721	0.253333	0.31	0.103333	0.04	0.6	0.67	0.73
100241722	22.0867	23.8633	25.47	28.69	22.8333	21.3	18.5533
100241727	55.5233	45.2967	68.0467	39.2	48.81	70.1967	63.9033
100241728	12.1233	12.3867	15.4867	13.7	13.53	17.0667	18.45
100241730	7.93667	7.88667	9.34	7.19	11.96	13.84	11.0267
100241733	3.33	3.86333	4.44333	5.52	3.79667	4.34667	3.52
100241738	24.4367	24.1533	24.4367	25.9533	23.68	22.32	19.1933
100241745	9.37	2.18667	2.10333	0.896667	16.36	14.1	16.73
100241746	36.5867	25.6867	20.8733	19.85	34.3767	30.0667	27.4367
100241749	39.3967	32.58	36.37	33.23	37.6467	36.3367	38.3367
100241750	17.0667	26.27	32.2967	38.3267	27.0533	29.49	31.5367
100241752	3.52	1.00667	0.58	0.49	3.10667	1.39333	0.843333
100241753	21.73	52.63	25.9267	19.5933	19.5133	19.2533	13.8733
100241755	345.003	274.843	197.96	234.83	285.163	237.037	237.66
100241756	7.47333	6.17333	5.05333	6.16	9	6.42	5.69667
100241759	15.4567	11.0367	11.6467	10.0333	12.9267	12.0533	12.3833
100241762	0.903333	2.72	3.21333	3.28667	10.5	6.45667	11.3467
100241764	5.67333	3.21333	2.92	2.46	7.41667	7.03333	6.22
100241769	4.83333	4.67333	7.13333	5.11333	5.20667	5.99333	6.03333
100241770	8.68333	9.26	9.42667	10.5033	8.61	8.11667	8.15333
100241773	33.1033	29.0433	41.9867	43.9567	30.4967	30.9233	30.96
100241778	6.93333	3.94	2.95333	1.87667	11.0233	9.72333	8.19667
100241782	13.2133	20.1967	26.7033	32.9467	28.1	27.93	29.71
100241783	20.3133	16.88	8.46	15.9967	11.54	8.70333	10.38
100241784	0.776667	1.4	1.27	5.25667	0.653333	0.826667	1.12667
100241800	92.29	89.8233	46.1933	62.3867	66.36	55.6333	55.7833
100241801	55.3467	64.1367	89.8467	85.7	52.2867	69.0933	64.17
100241808	34.1	29.2433	40.25	33.9967	33.12	37.0933	33.0833
100241809	250.993	320.7	381.643	290.957	238.227	338.87	383.887
100241814	77.41	24.38	9.69	4.97667	50.0367	30.8267	46.5833
100241825	40.4733	47.4867	52.07	44.8567	43.5467	47.3633	46.31
100241830	5.00667	4.91333	4.33	3.58667	7.47667	7.16	5.86
100241832	3.37667	1.83333	0.623333	0.47	2.63	1.91333	1.39667
100241835	425.203	411.38	320.953	339.367	420.617	397.41	391.35
100241837	1.20333	1.50667	1.88667	1.4	1.15333	1.22333	1.03333
100241838	4.81333	5.17667	7.68333	6.61	5.05667	5.71333	5.87
100241839	6.09	6.96667	1.76333	1.18333	3.56667	2.54667	2.05
100241840	22.6033	23.7733	28.3033	30.2267	19.4333	26.78	23.8533
100241841	0.39	0.62	0.826667	0.723333	0.603333	0.443333	0.56
100241843	2.14667	2.51333	3.63333	3.07	2.43	2.91	2.29333
100241846	6.87333	7.11333	7.77667	8.01	7.67	7.54	6.63333
100241849	22.0867	26	64.5967	23.8333	28.2333	38.9533	33.93
100241851	27.1233	22.01	26.8667	25.45	26.1567	24.1367	24.0667
100241853	0.05	0.186667	0.633333	0.386667	0.09	0.176667	0.106667
100241858	4.42667	5.29	6.48333	7.81667	4.55667	4.73	4.84
100241859	8.32	8.83333	12.47	11.02	8.21667	8.92	8.78
100241860	211.287	139.03	95.3867	109.72	158.423	145.747	143.393
100241862	566.8	523.197	348.593	476.21	447.593	379.713	403.187
100241870	26.85	25.04	20.6067	18.5033	26.5967	25.8133	30.13
100241871	5.57667	5.16333	7	5.67333	5.14667	6.18	5.31333
100241872	12.9467	13.56	14.0067	16.8067	11.5967	12.2067	10.8267
100241875	4.9	4.68333	5.82	6.30667	3.78667	5.05667	3.65333
100241876	2.01	2.36	2.56333	3.47333	1.86667	2.01	1.63333
100241877	0.0333333	0.256667	0.553333	0.676667	0.0433333	0.303333	0.123333
100241885	36.5767	33.2	33.2733	31.9767	36.9433	39.7833	48.1233
100241887	5.28667	1.78	1.32667	1.16333	7.49333	5.87333	6.61667
100241890	39.7033	34.54	44.87	33.2167	34.5533	42.7633	45.0767
100241894	46.92	52.8767	49.5133	65.0767	39.0433	43.1133	40.8233
100241896	6.35	4.96	5.13	5.61333	7.37333	5.67333	5.08333
100241898	2.97	2.12333	1.47333	2.4	2.33	2.83	3.16667
100241901	190.093	199.397	192.677	258.497	165.41	156.357	145.59
100241904	662.233	583.353	382.477	336.153	358.543	379.113	513.107
100241905	10.7	9.46	15.8467	11.8833	11.2567	13.6067	12.1467
100241906	5.73	6.91667	18.6033	11.6633	5.23333	8.33	7.25667
100241915	4.67333	4.98	6.79333	6.84667	4.66	4.62667	4.76
100241917	13.23	12.1367	18.5167	13.38	17.03	16.7433	15.01
100241918	82.5933	79.3833	66.6533	79.8267	74.5733	67.2367	68.6733
100241921	5.77	5.91667	7.94333	10.7	5.27	5.05	5.36667
100241923	115.867	101.89	96.0933	148.813	106.57	87.3667	77.1
100241925	7.71333	9.32	11.8333	13.16	7.06333	7.96667	6.59667
100241927	6.79667	5.86	5.57667	6.83667	6.77	5.96667	5.76333
100241929	10.48	8.23	7.46667	4.76333	11.5867	9.73333	11.83
100241933	13.9733	13.4967	12.4367	11.7833	14.4633	14.7667	16.0167
100241934	2.07667	2.25333	4.58667	8.23333	4.66	6.36333	6.58333
100241940	3.48667	2.26	1.53667	2.22	2.81	2.35333	1.88
100241941	10.72	7.15333	5.74	3.99667	10.5367	9.53667	9.80333
100241943	42.21	68.3933	90.6633	65.3533	38.5633	54.3	51.7933
100241946	6.67667	7.59333	7.52667	8.32333	6.49667	6.98667	6.55333
100241948	11.6433	13.61	12.35	14.7167	11.11	10.97	11.1633
100241949	137.44	135.393	109.437	106.31	134.503	125.063	138.72
100241952	3.75333	2.97667	5.37333	2.72333	4.75667	7.69	7.46333
100241955	263.477	304.94	380.417	389.423	308.507	311.473	261.757
100241956	52.19	59.3167	58.8233	71.77	49.26	49.68	44.2433
100241957	1210.65	1370.62	1711.38	1861.32	1285.47	1367.88	1422.54
100241958	9.19333	12.56	13.34	16.7733	11.5367	9.46333	10.0967
100241961	33.84	32.6233	44.5967	40.4767	33.7367	35.2133	32.6533
100241962	0.936667	0.08	1.66333	0	0.153333	0.316667	0.15
100241964	0.363333	0.753333	0.79	1.08333	0.493333	0.903333	0.686667
100241967	14.1933	12.44	11.61	9.43667	14.24	16.2233	16.4533
100241970	39.36	28.6567	30.3633	28.6267	40	37.39	36.1133
100241975	20.25	24.47	27.28	30.7833	19.5833	23.4167	20.4467
100241976	37.7533	29.2533	31.99	33.0033	44.2467	44.1433	51.0033
100241979	15.08	15.01	15.04	14.61	17.8733	17.48	16.4333
100241980	6.01333	4.83	3.99	3.55333	4.27333	5.06667	5.43667
100241983	4.69	3.67	2.71333	4.82667	3.12	1.80333	2.01
100241984	22.74	25.3667	28.5467	24.3833	27.6233	22.87	20.9233
100241985	325.74	268.38	180.943	244.597	214.55	228.503	261.57
100241989	20.3267	17.6267	20.7667	13.1967	27.31	24.8733	23.73
100241990	158.687	136.55	89.54	89.2233	174.117	158.62	146.627
100241992	21.7067	19.0333	17.2667	15.4433	21.13	20.9767	21.4733
100241993	13.8833	18.4167	20.6733	16.2167	13.8867	17.27	17.27
100241995	55.44	37.2733	37.83	43.2767	41.1567	45.54	43.86
100241999	2.13333	2.11333	2.39333	2.31333	2.03	1.80667	2.28333
100242000	8.74667	7.44667	8.49667	8.98333	8.20333	8.84667	7.28667
100242004	108.397	107.493	110.137	99.2633	107.16	120.53	128.947
100242005	0.123333	0.203333	0.04	0.02	0.196667	0.223333	0.18
100242008	17.72	13.9167	15.8967	17.6067	14.4367	15.1633	14.74
100242010	18.1867	16.8067	15.2033	12.8967	15.0233	15.0433	16.12
100242020	18.0333	20.3767	25.5533	24.8733	16.8167	20.4067	17.83
100242021	110.773	135.693	141.277	167.123	105.737	123.177	128.803
100242023	0.446667	0.376667	0.32	0.07	0.563333	0.483333	0.47
100242027	71.4167	61.1233	85.5967	74.4367	64.4833	68.9667	65.39
100242029	0.983333	2.56	5.02	12.4133	1.53	1.96333	1.68333
100242032	31.0567	33.0033	43.4333	45.17	29.0367	29.63	29.3667
100242036	1.17667	0.726667	1.19667	0.743333	1.00333	1.29	1.32
100242038	92.3633	108.237	103.237	89.2167	84.77	108.277	125.273
100242041	9.19333	5.12667	3.74	3.5	6.33667	5.36667	7.82667
100242043	7.43667	5.03	4.06333	5.53333	5.43333	3.80667	3.77
100242046	3.04667	3.46667	1.33	1.12333	3.29	2.22	2.62333
100242049	2.99333	4.36667	3.10667	3.5	1.98	3.08333	3.30333
100242055	25.8633	50.1467	18.7267	25.7633	10.5	17.9767	13.85
100242056	21.3033	15.71	8.00333	10.0667	19.7633	13.11	15.3967
100242059	12.6	15.1133	25.0733	15.3133	12.6733	18.5467	15.7767
100242061	6.21	6.04	4.72	5.19667	7.85	6.31333	6.71
100242062	20.8433	22.8933	20.68	23.2967	16.9867	18.7733	16.2133
100242063	36.9733	35.6133	41.4333	41.5	31.7933	36.28	33.0567
100242067	47.0333	45.6933	46.0233	50.67	43.6	45.1867	45.0333
100242068	9.28	8.63333	9.31	9.49333	7.85667	7.62667	8.38333
100242070	5.27333	5.53667	5.80667	4.36333	6.64333	7.36667	6.96333
100242075	145.673	173.517	241.353	222.547	143.987	190.067	177.233
100242076	19.4833	22.4667	23.9533	24.3567	17.56	25.0067	28.82
100242077	0.52	0.6	0.403333	0.67	0.453333	0.32	0.2
100242078	22.05	16.1967	12.4033	13.2967	20.8933	18.91	19.37
100242080	1.79333	2.64333	3.33667	5.05	1.14333	1.83667	1.72
100242084	1.53333	0.19	0.0433333	0.0466667	0.583333	0.373333	0.393333
100242085	54.61	52.6967	60.71	65.5	49.0467	58.8767	59.6433
100242087	5.77667	4.25333	4.07	4.98667	4.78667	4.14	3.47
100242090	11.01	10.7633	10.74	11.8333	11.2567	10.54	9.92
100242094	1.99667	3.01333	1.58333	3.67667	0.823333	0.92	1.07667
100242100	3.28667	3.19667	3.38	3.94667	3.57333	3.33333	3.1
100242103	0.556667	0.783333	0.696667	0.883333	0.686667	0.58	0.46
100242104	52.1767	30.3067	29.2033	41.12	34.44	37.6633	37.5367
100242107	0.556667	0.713333	1.08667	0.916667	0.646667	0.543333	0.396667
100242108	8.57667	7.73667	5.58667	5.93667	8.93667	9.12	7.51667
100242112	30.8167	33.5967	34.1167	21.4067	28.4467	32.28	38.21
100242115	1.41333	0.81	1.01	0.693333	2.25333	1.47333	1.31667
100242117	30.72	37.9667	39.9567	35.3633	32.5733	35.38	32.6633
100242119	31.97	27.9733	28.1333	34.0267	32.5767	28.97	29.3667
100242123	63.5333	62.99	53.4433	53.97	67.2233	68.95	65.24
100242124	37.7333	29.92	24.37	27.8833	30.8967	27.0567	27.67
100242128	1.25667	2.78	4.38	2.23667	0.546667	2.79667	1.74
100242129	0.896667	0.303333	0.32	0.21	0.626667	0.64	0.69
100242134	10.18	21.0133	18.2767	22.4533	7.65667	10.96	9.48
100242137	12.7067	11.1533	15.5133	11.33	13.51	13.2533	12.52
100242139	3.72667	1.55	3.46667	1.88	6.73667	6.61667	5.99667
100242144	54.64	61.5533	29.1233	25.2633	69.1467	49.8533	27.4433
100242145	2.65	3.15667	3.22333	3.85	2.70667	2.90667	2.8
100242146	216.013	196.223	184.883	202.477	195.013	197.057	186.653
100242152	5.62	8.78333	6.17333	8.87333	5.25	5.18	5.29
100242154	1.07667	4.74667	2.75	3.53	1.25333	1.36	1.32
100242155	5.84333	3.33333	1.95667	1.77667	5.34333	5.08	5.75
100242157	0.376667	0.386667	0.376667	0.26	0.586667	0.573333	0.556667
100242158	160.69	141.63	179.513	147.783	194.9	201.297	191.413
100242160	8.53	24.3267	29.7367	54.83	13.43	21.3033	20.55
100242162	0.02	0.01	0	0.02	1.00333	0.17	0.303333
100242168	2.73667	1.24667	0.74	0.85	109.247	2.04667	2.47667
100242169	28.9867	22.09	25.1433	22.4567	25.7167	24.94	26.4033
100242172	8.3	7.40667	9.36667	6.50333	10.7567	12.2367	12.69
100242178	15.1133	9.53667	8.47333	7.14	15.1033	12.71	14.88
100242179	16.15	4.02333	1.38333	0.39	14.0667	12.09	11.24
100242188	0.24	0.296667	0.363333	0.24	0.21	0.16	0.116667
100242189	34.8667	36.07	37.1033	25.4533	35.7033	39.4267	38.13
100242191	25.7967	42.5433	29.26	18.1367	24.6567	33.76	26.0967
100242193	11.07	9.23	9.31667	7.50667	10.94	9.30667	9.73333
100242197	0.973333	0.71	0.47	0.216667	0.85	0.626667	1.21333
100242201	9.41667	10.71	10.1367	10.9867	10.9333	12.1	11.5433
100242202	13.5767	7.47667	7.77333	5.14	12.2533	10.7633	11.0967
100242207	1.20333	1.20667	2.19667	1.78333	1.01	1.47333	0.97
100242208	2.10333	2.06667	2.32667	3.07	2.62	2.03667	1.63333
100242217	139.37	110.973	107.54	79.19	129	131.83	111.81
100242218	141.917	155.923	182.937	167.46	142.68	185.517	207.627
100242220	0.843333	0.933333	0.856667	0.516667	1.16	1.41333	0.98
100242222	12.5167	8.32	5.8	4.31667	13.11	9.09	8.64
100242224	0	0.0166667	0.183333	0.426667	0	0.0433333	0.0766667
100242227	71.6233	72.8167	81.9	71.4633	77.7333	85.7367	84.99
100242228	44.11	41.0267	51.7167	50.87	39.83	45.0833	45.5733
100242237	172.877	178.137	224.647	201.853	162.51	212.66	183.807
100242238	6.39333	9.81333	8.77667	24.84	7.66333	5.88	6.32333
100242241	8.37667	12.1833	11.3667	29.8933	6.42667	7.67	7.08
100242242	431.423	359.87	276.007	305.247	354.12	346.08	355.797
100242244	24.5233	66.2067	60.4667	53.4267	16.0367	28.3167	24.7533
100242245	7.16333	7.65333	9.08333	6.68333	6.63667	7.8	7.92
100242247	5.6	7.09667	3.31667	2.65333	6.08667	6.71333	8.68333
100242253	6.13667	7.81	5.74667	5.67667	6.18667	5.46333	4.60333
100242255	103.487	72.64	86.94	78.6067	83.1533	91.99	91.85
100242259	15.0267	15.0533	18.41	17.9167	14.4133	14.6233	13.2633
100242262	4.40667	4.20333	3.21667	2.39	4.47667	4.66	3.76333
100242265	3.36333	2.58	1.64	1.73333	2.55667	2.34	2.18333
100242268	0.0133333	0.0266667	0.31	0.18	0.0133333	0	0.0366667
100242269	23.13	22.1433	23.2933	21.5967	20.3067	25.09	24.4433
100242274	15.7233	10.03	6.01667	8.45	11.2833	8.80333	9.34333
100242278	5.82	8.17333	20.41	11.6967	7.73333	12.5233	9.72
100242279	51.6633	39.1967	30.76	34.0633	52.3267	45.2567	49.7367
100242281	133.063	113.17	112.607	114.523	110.897	126.653	124.337
100242282	2.78667	3.91667	4.16	2.32	2.89667	5.75667	4.77667
100242283	2.01333	2.19667	3.11667	2.45333	1.79	2.43667	2.24
100242285	3.10667	2.75	1.62	2.10667	3.38333	2.99333	2.60667
100242289	4.9	3.63	3.81667	2.8	4.66667	4.7	4.33
100242295	33.72	33.7767	36.4133	32.2	30.2467	35.5	37.5933
100242301	0.38	0.346667	0.39	0.633333	0.536667	0.386667	0.306667
100242302	57.38	13.6933	3.2	1.45667	7.68667	3.89667	8.12667
100242304	7.96333	7.77	9.05667	8.04	7.11333	7.90333	7.64667
100242306	3.64333	5.77	6.52667	9.69667	3.4	4.52	4.18
100242322	1.01333	0.27	0.163333	0.116667	1.23	0.793333	0.783333
100242323	0.63	0.263333	0.12	0.12	0.65	0.356667	0.273333
100242324	15.2833	25.1233	10.5333	10.0667	8.98333	9.63	10.5433
100242326	29.3767	26.16	30.5733	30.3433	27.4133	25.9867	25.6733
100242328	12.2833	10.9167	14.6767	10.9833	10.8167	15.4767	14.3333
100242329	20.9167	19.0233	22.9	18.8667	21.43	23.7333	22.14
100242331	10.52	10.0733	12.4233	13.0633	10.2933	9.92667	9.79333
100242335	0.03	0.12	0.0633333	0.533333	0	0.02	0.02
100242337	196.32	243.577	107.673	190.06	122.637	83.8667	89.9133
100242338	6.94667	7.55333	11.28	7.98667	11.1367	12.69	11.89
100242339	1.66	1.58333	2	3.17667	1.55333	1.88667	1.30333
100242341	6.27	4.22	4.65667	4.57	5.96	5.57333	4.79333
100242343	63.01	71.0733	59.16	56.6633	52.6133	56.6867	62.37
100242348	10.18	8.62	10.7267	7.46333	10.7633	10.67	9.78667
100242349	11.39	10.0467	11.95	11.5233	10.6467	10.5667	9.14667
100242352	55.85	61.3933	66.5433	75.5933	58.2667	57.52	53.4533
100242353	198.21	188.41	130.91	153.943	244.183	231.123	239.753
100242355	2.58	2.91333	1.66	1.57667	1.87333	1.87	3.05333
100242357	25.61	26.5933	18.7767	27.3533	24.1233	22.0167	18.9533
100242358	85.8367	77.79	95.1867	95.7833	88.6567	87.4567	80.6567
100242360	5.07333	8.21	7.61	9.73	4.84	6.00333	5.44667
100242361	10.7367	9.57	10.2467	6.83667	9.63667	10.0633	9.37667
100242363	10.4233	2.50667	1.48	0.96	8.39	4.98	6.31333
100242364	58.3267	55.12	77.26	77.6767	52.15	64.0367	66.8467
100242365	19.28	16.2533	21.9433	21.87	17.9767	20.0233	18.1833
100242366	38.2267	46.1567	43.21	56.66	27.2067	34.43	32.48
100242368	4.25	3.77667	4.48	5.64333	5.45333	4.33333	3.96667
100242371	32.4867	50.97	56.7067	74.3233	33.65	46.3667	48.53
100242372	139.243	126.353	132.077	111.813	134.857	143.24	125.97
100242373	9.84	14.4533	16.3967	12.3533	10.1833	13.46	13.7133
100242374	1.37	3.23333	1.62333	3.8	1.67333	1.62667	1.16667
100242380	14.4167	14.7933	14.2633	15.6833	14.4933	13.27	13.1367
100242383	30.2567	36.1133	46.5067	43.4633	35.4967	41.3367	40.9033
100242384	0.373333	0.15	0.0266667	0	1.00333	0.43	0.386667
100242386	92.63	89.8867	104.76	104.553	92.7633	115.753	105.28
100242388	595.767	262.127	163.803	93.8233	370.647	319.223	360.727
100242391	3.42667	2.61333	2.77	3.21333	2.58333	2.49	2.27333
100242392	43.8067	45.8467	59.7567	52.03	45.8867	50.32	50.4233
100242393	0.67	1.08	0.533333	0.423333	0.41	0.563333	0.423333
100242395	64.5667	53.9933	55.45	39.3867	67.1167	76.3067	72.0567
100242399	0.64	0.18	0.05	0.0266667	0.776667	0.326667	0.16
100242401	7.49667	6.98333	7.49333	5.86	8.99333	8.70667	9.21
100242404	11.9567	12.1533	15.7467	14.6567	10.8833	12.5133	11.72
100242407	5.43667	3.70333	2.67667	3.56667	4.86	3.64667	3.09333
100242408	29.8	39.29	39.0833	52.9367	32.9033	35.43	34.4967
100242410	36.9667	47.0367	56.7033	61.7933	37.24	50.4033	47.0867
100242412	108.48	111.1	125.817	125.427	105.21	140.107	137.91
100242414	2.33	2.01333	1.41333	1.19	1.43	2.44333	1.53
100242415	10.9233	9.55667	5.62	5.35333	9.28333	7.08333	7.01333
100242417	12.6067	8.91333	8.02333	7.47333	11.7233	10.6833	11.4133
100242418	48.9067	41.3267	55.3133	50.7733	51.6933	56.42	49.2533
100242421	18.7233	18.25	20.7367	16.77	19.6733	19.6033	22
100242422	30.34	24.04	22.06	24.5067	27.4433	22.5167	20.0233
100242423	104.533	96.69	149.99	135.28	104.823	126.623	122.967
100242424	5.33	5.42667	3.62	3.67	6.02	5.01	4.57667
100242426	36.1033	30.18	29.8633	22.23	37.5767	38.2967	36.63
100242428	0.533333	0.513333	0.97	0.82	0.353333	0.573333	0.683333
100242432	47.6133	48.11	67.2667	57.2967	51.2833	57.93	54.72
100242434	0.0533333	0.02	0	0.0466667	0	0.28	0.0666667
100242435	0.936667	1.02667	1.38667	1.41	0.903333	1.11333	0.996667
100242436	6.98333	6.82333	5.09	6.24	5.07	4.35333	4.80333
100242440	31.3033	8.23667	1.28667	1.24333	11.7933	5.97	9.41667
100242444	50.2433	46.56	57.9267	69.3633	53.91	66.1333	69.42
100242446	31.6233	24.1333	33.9433	29.5133	28.1667	32.6233	33.2167
100242447	39.6267	36.1233	35.9567	37.68	29.8033	35.9833	30.36
100242450	2.30667	2.03333	1.38	0.59	2.70333	2.94667	1.95333
100242452	5.07667	5.19333	5.17	6.36333	6.24	4.62333	4.85333
100242453	26.9633	26.09	28.11	19.9567	26.3867	21.07	27.9733
100242457	2.88	5.23	5.26667	5.94667	4.81	4.52	4.02
100242458	388.27	350.14	478.57	411.1	371.4	464.2	486.513
100242461	0.326667	0.343333	0.373333	0.556667	0.326667	0.216667	0.166667
100242465	2.86667	4.86333	6.51667	8.91333	3.53	5.21333	5.15667
100242471	131.717	135.39	208.33	205.77	134.723	161.553	146.757
100242474	8.57667	9.62	12.75	10.64	8.71333	10.0033	9.2
100242476	0.963333	2.61	1.60333	1.68	1.02333	1.19333	1.10333
100242486	22.6433	22.0767	27.5933	25.2567	22.7233	24.2267	23.0967
100242493	0.6	0.163333	0.03	0.0366667	0.736667	0.253333	0.453333
100242494	2.56667	2.71	2.42667	2.03667	2.77667	3.14667	2.56667
100242497	53.38	52.49	53.5467	51.6667	48.8933	54.8167	60.39
100242500	12.99	17.1733	47.0133	39.37	16.0333	25.22	21.6267
100242502	88.71	105.417	130.54	119.153	88.8167	113.073	106.897
100242505	22.38	15.1867	11.1433	13.93	20.8067	15.27	13.8233
100242506	0.1	0.166667	0.7	0.05	0.0366667	0.14	0.0733333
100242512	26.8933	22.1867	25.2967	21.1933	25.3733	26.9233	26.3833
100242517	17.51	16.5767	27.0933	25.0633	16.1133	21.2267	21.8867
100242520	19.9167	14.55	15.4967	15.73	18.8467	17.8567	13.75
100242521	12.6067	12.9333	17.54	17.7567	13.9967	15.8567	13.7133
100242522	57.8133	61.3567	61.8467	71.1	53.7067	54.7567	52.0267
100242525	348.243	305.267	276.307	281.663	278.023	317.34	300.7
100242528	21.3567	16.4433	21.8167	19.6433	18.26	21.89	23.6233
100242532	607.33	508.317	398.67	328.33	551.417	478.41	517.213
100242533	95.3567	131.993	117.24	111.217	90.0933	100.43	89.66
100242535	56.74	61.8733	66.3133	59.1933	53.46	66.7667	67.93
100242537	28.4767	30.27	36.2233	31.9767	32.0333	32.2667	31.2233
100242538	9.70667	18.55	21.4533	55.2767	5.48	8.65	5.15
100242539	18.9067	15.8767	13.2667	14.94	17.9233	15.94	17.9133
100242540	43.0767	39.2967	48.69	41.09	45.16	42.43	36.4767
100242541	75.1733	86.2067	103.183	102.983	78.1767	90.8633	83.0567
100242542	22.9567	21.3667	20.25	20.2733	22.21	21.92	22.9833
100242544	137.13	134.263	209.237	44.8633	104.277	210.863	244.827
100242550	11.6067	12.5367	12.8767	14.58	11.1867	12.05	12.3833
100242551	1.66333	2.97	8.46667	10.0333	2.67667	6.11333	3.95
100242556	217.353	280.03	226.99	247.34	222.683	224.52	257.86
100242558	11.5433	11.3467	14.9267	17.1433	10.2467	12.27	10.2433
100242564	36.7467	38.5933	18.4033	39.5133	45.49	46.0467	29.6367
100242573	1.04	2.17	1.98667	2.28667	1.07667	1.37667	1.33333
100242574	23.43	11.78	7.38667	9.47333	21.3933	10.8133	13.1867
100242577	74.0667	68.8133	65.5733	64.29	62.5833	72.4633	81.2233
100242583	29.3267	32.3767	42.46	39.7233	29.0467	35.71	28.84
100242586	6.19	5.34	5.88	3.06333	7.51333	6.89333	5.51333
100242589	165.143	168.45	147.74	188.157	133.943	135.033	147.393
100242594	15.5567	14.5533	10.8367	11.26	12.8167	13.1467	14.17
100242595	87.0367	80.9767	81.4833	79.5567	78.6233	84.9467	92.41
100242603	4177.01	5415.31	4551.21	3828.13	5464.88	5806.45	5996.73
100242606	2.78667	2.9	3.05667	3.42	2.21667	2.42667	2.41
100242608	9.56333	10.7733	11.53	10.97	8.69667	9.96	9.45333
100242610	96.63	91.93	120.987	158.923	77.8433	102.43	96.4267
100242612	45.6633	36.6767	34.9967	33.8933	38.97	39.6433	38.6667
100242615	15.81	19.14	25.71	14.6467	15.9067	21.3833	21.02
100242617	107.67	105.963	121.563	119.443	111.487	127.35	130.873
100242618	1.42333	0.783333	0.996667	2.76333	1.05	0.63	0.536667
100242621	5.53	4.76	5	4.04333	4.96333	5.74	5.80333
100242627	1.06333	0.856667	0.943333	0.903333	1.52	1.2	1.05333
100242628	82.08	79.7967	78.4233	94.1733	78.8467	67.1167	66.3967
100242629	6.38333	4.57667	5.74667	8.07	4.96333	5.68333	5.99667
100242631	2.71333	1.39333	0.713333	0.656667	5.63333	3.73333	6.03667
100242632	4.99	1.8	1.95	0.306667	10.41	5.76667	3.10667
100242634	2.87667	1.83667	1.00667	0.996667	2.38	1.50333	1.74333
100242636	306.19	226.157	145.92	121.477	216.91	174.033	183.127
100242637	12.2367	12.1867	19.6633	16.4233	13.4433	17.28	14.2933
100242639	58.0467	52.3	69.4	60.41	55.63	63.5467	64.12
100242640	235.177	133.783	105.77	122.79	243.153	137.503	132.38
100242641	4.68333	7.02	7.47333	12.1267	6.64333	5.76667	4.48667
100242642	455.43	424.53	555.857	475.707	470.817	581.9	610.453
100242645	15.2067	12.6833	17.2367	19.1733	16.8933	15.34	15.38
100242646	6.33667	4.19667	4.62	2.47	5.76667	17.2833	3.27
100242647	2.10333	3.2	1.67	2.58667	1.94	1.55667	1.39333
100242654	180.913	135.717	99.71	88.3533	189.83	140.66	141.557
100242657	2.18333	2.41333	2.63667	2.54333	1.84667	2.09667	1.78667
100242660	90.8867	66.3567	72.7667	72.5833	86.7967	85.5	79.2933
100242661	18.4667	16.77	23.8567	22.4867	17.0567	20.9633	18.81
100242665	2.53667	3.96	3.54	3.04667	2.71667	2.74	2.37333
100242666	29.1567	27.0567	20.25	18.5067	28.3367	26.37	26.81
100242667	42.4633	48.1867	59.6133	48.8367	40.1467	62.3633	64.93
100242668	21.6667	29.26	33.7	39.7367	16.5267	24.9367	22.5467
100242669	14.9367	12.57	20.8333	17.13	15.8833	17.15	15.99
100242672	91.5867	89.6133	112.163	112.01	85.5767	105.76	97.54
100242675	10.51	8.60333	8.26333	12.1033	8.45667	8.58667	7.48
100242676	17.9267	13.9167	15.95	10.5467	16.4033	18.5267	18.4667
100242677	1546.28	1229.29	988.597	1194.45	1236.46	1198.52	1321.48
100242678	32.4133	30.78	22.6767	27.9967	30.1733	26.6867	34.62
100242682	8.85333	7.05	5.78667	6.34333	8.45	7.12667	7.56
100242686	359.78	409.05	243.663	241.753	243.627	260.983	279.837
100242688	7.71667	8.71667	10.29	10.9833	7.06333	8.04333	7.76667
100242689	84.96	69.8867	68.92	56.07	76.52	84.62	102.35
100242690	9.65	10.6433	12.92	11.2467	9.07667	11.2167	9.92333
100242692	5.02	4.81667	4.53667	3.28	5.23	4.72667	5.74333
100242705	130.783	130.427	155.73	174.373	134.787	146.683	132.81
100242707	125.48	123.723	150.903	121.02	138.24	139.623	138.66
100242708	24.56	19.28	21.15	19.3733	23.26	25.32	23.54
100242710	21.18	19.9033	24.8333	19.95	21.5767	29.1633	28.6367
100242715	41.8767	29.9267	21.9967	14.5433	32.0733	33.6	35.4367
100242719	5.66333	5.25667	7.02667	6.65667	5.06	5.33333	4.25667
100242721	53.9933	52.2633	61.0567	66.8267	47.61	53.97	52.8467
100242723	10.45	13.5833	15.19	12.03	11.9733	13.5867	14.1933
100242725	8.66333	9.21333	9.34333	9.53	7.28333	8.22	6.99667
100242727	0	0.12	0.0666667	0.866667	0	0.206667	0.0233333
100242728	9.95333	10.2667	12.5167	9.6	8.95667	8.70667	6.81
100242732	0.286667	0.513333	0.213333	0.196667	0.08	0.163333	0.396667
100242733	75.69	86.1933	132.36	129.207	72.4967	102.103	88.66
100242737	365.317	382.5	216.323	336.357	303.747	192.247	103.62
100242738	17.4833	21.72	37.2833	29.28	12.3433	23.41	28.4567
100242739	6.84667	5.66333	7.32	5.05	6.78	7.71667	6.73333
100242743	12.76	20.8633	15.3133	19.05	8.16333	9.70667	9.54333
100242744	15.3433	19.3633	12.8967	12.6067	11.2667	14.3067	12.2133
100242745	70.0167	74.2967	86.3933	88.6467	75.0467	73.9133	67.42
100242747	6.83333	5.54667	6.31667	4.89667	7.3	8.6	7.57
100242749	15.6267	14.0467	18.9767	19.88	18.8767	18.2767	17.9933
100242759	2.29	3.05667	2.08	4.72	4.05667	1.47333	1.64333
100242760	29.9	72.17	63.3433	58.86	44.3067	63.3367	52.26
100242761	0.383333	0.703333	1.06	0.52	0.846667	1.99333	1.43333
100242765	0.433333	1.62333	1.53333	2.83667	0.206667	0.413333	0.353333
100242775	15.6667	19.8033	17.4	26.5133	15.0867	13.0933	14.1167
100242776	1.74333	1.66667	2.69667	4.03	2.26	2.69	2.5
100242781	21.6967	10.2333	5.38	2.82333	19.6267	14.4633	15.42
100242784	14.9967	12.46	12.28	15.0333	15.0667	13.1133	11.66
100242785	2.51	1.93333	1.20333	1.41667	2.89333	2.01	1.54333
100242787	23.5	19.63	32.59	24.6433	26.1567	29.32	27.65
100242789	10.2	12.3333	14.7833	16.4933	11.9	12.5267	14.8433
100242793	6.97	2.74	2.56667	2.18	6.55	4.54	5.47
100242794	200.23	147.853	127.143	142.503	159.013	159.287	155.42
100242795	20.2	13.9533	24.9533	18.9467	20.8767	23.0533	21.8767
100242801	183.803	142.807	125.193	156.657	157.5	146.193	156.547
100242802	30.3867	14.5433	7.42667	9.65	32.4367	22.71	30.1033
100242807	76.8533	68.38	88.8667	82.03	65.5567	82.6967	83.3967
100242812	83.68	79.4	80.24	71.2533	83.89	85.0367	80.63
100242814	30.7167	19.61	19.5967	49.2433	21.1133	20.1567	16.5167
100242817	19.7933	14.23	14.6267	7.84	17.77	19.58	18.5633
100242819	253.653	235.883	231.423	221.823	237.83	251.293	254.157
100242821	3.63667	4.11	0.276667	1	4.10333	1.83667	1.22
100242823	8.2	7.32667	6.48667	10.0467	7.43333	6.71	6.55667
100242824	17.0433	10.8367	8.22667	7.15	20.72	14.43	16.4933
100242825	47.88	45.95	44.8933	49.4333	46.46	55.4767	52
100242832	49.5767	68.3133	39.0233	54.6	34.5333	43.5333	36.6667
100242836	91.9333	102.307	117.943	121.44	87.8733	105.337	84.98
100242838	3.35667	2.71333	2.74333	2.68667	2.36	2.04	2.08667
100242841	5.78667	5.58	5.42667	7.48667	6.29333	5.71	4.48667
100242843	11.7533	15.1067	13.8433	11.58	11.8133	11.76	11.6767
100242845	312.103	260.403	288.34	275.99	285.727	339.557	374.77
100242847	4.79667	4.57333	6.45333	7.05	4.53667	4.81	4.47333
100242848	1.61333	0.966667	1.24667	0.633333	1.30667	1.29333	1.50667
100242849	51.4033	42.2233	51.5167	44.6667	43.9967	54.4233	52.6767
100242851	19.55	17.1967	15.8167	14.7333	17.5967	18.7333	17.8933
100242853	3.28	2.87667	4.53	6.02667	3.70667	3.04	3.11
100242860	1.34	0.976667	0.433333	0.336667	1.11333	0.77	0.653333
100242867	4.49	3.40667	6.07	5.82667	4.39333	5.38	3.9
100242868	2.76667	1.48333	2.10333	1.04	2.66667	3.04	3.47667
100242874	34.8933	28.4433	31.8733	24.59	32.2767	36.1367	35.2033
100242877	0.0266667	0.1	0.226667	0.306667	0.0466667	0.123333	0.03
100242879	31.8067	32.2167	35.4733	30.67	37.18	37.2067	34.7467
100242881	10.3167	9.22	11.6333	10.3167	9.69667	12.36	13.92
100242883	12.5667	12.9333	11.42	13.4467	11.6033	12.3	10.6033
100242884	1.32	1.83	1.03333	1.52667	3.59667	3.25667	2.28667
100242888	7.35	8.36667	8.41333	7.72333	6.22	7.15	7.12667
100242891	4.65667	4.48333	4.96667	3.66	5.71333	5.93667	5.44333
100242895	13.33	13.12	18.87	14.4133	14.11	17.2467	18.18
100242904	0.87	1.50667	2.10667	2.41667	0.366667	0.82	0.88
100242908	20.6133	19.32	10.5867	15.1433	18.0433	13.97	13.8667
100242910	11.8	4.47	5.88333	3.83333	10.8933	9.82667	11.2633
100242912	11.4233	9.69333	11.19	12.1167	9.29667	11.46	10.14
100242917	11.4	16.3933	51.8867	36.1967	16.04	24.4433	25.5233
100242918	16.34	13.77	12.8467	15.1867	13.4567	15.6333	17.8933
100242919	45.5133	44.85	49.89	53.5267	44.7133	45.3933	40.7867
100242923	3.68667	2.53333	1.83667	1.60333	3.16	3.04333	3.87333
100242926	34.71	22.8867	22.17	21.0133	28.6233	37.8367	30.2033
100242930	1.35333	1.29667	1.12	1.42333	1.15	1.08333	0.916667
100242937	24.3533	25.1367	30.6567	23.7533	25.4733	31.9167	33.15
100242940	2.60667	14.4033	1.88	3.03	1.75333	2.1	1.71667
100242944	59.79	52.9367	71.9367	56.4867	56.2333	73.6667	64.2133
100242946	0.08	0.123333	0.03	0.306667	1.59	0.55	1.05
100242950	0.21	0.426667	0.976667	1.52333	0.223333	0.623333	0.506667
100242951	8.81667	9.74	8.34	11.72	8.50333	8.21	7.35
100242952	48.12	29.4533	23.8	10.7033	33.2967	33.95	38.6333
100242960	8.49	7.53	8.99667	9.43333	8.65667	8.12333	7.97667
100242961	55.31	42.6567	34.5133	32.52	48.0733	45.2233	43.1267
100242967	7.37	7.97667	4.17667	2.73333	6.75667	6.4	7.11333
100242970	16.26	11.7533	9.8	7.99	10.97	12.3533	14.06
100242971	3.99667	2.8	3.13	2.38333	4.61	4.49667	3.89667
100242976	0.79	0.54	0.87	0.936667	1.39333	1.71	1.74333
100242977	0.68	0.66	0.13	0.573333	0.4	0.126667	0.15
100242981	17.7467	14.7433	15.43	19.2567	16.7967	16.0567	14.17
100242982	0.926667	0.473333	0.183333	0.0433333	1.68	0.823333	0.786667
100242994	0.0833333	0.163333	0.0866667	0.0933333	0	0.886667	0.156667
100242996	1.94	0.493333	0.18	0.12	1.39333	0.446667	0.813333
100242998	6.04667	2.96667	1.34	1.02333	7.85333	3.49	4.18
100242999	3.26	4.36667	2.52667	2.72	4.33333	5.63333	5.07
100243000	365.43	261.4	209.71	231.94	306.033	268.567	271.593
100243005	7.24667	4.11333	3.94333	3.91	4.4	4.73	5.49333
100243006	11.59	9.84333	14.1167	15.35	11.6	11.3267	10.8333
100243007	22.45	29.0533	43.3	40.4467	18.55	27.8833	30.5167
100243010	8.93	6.19667	5.31333	4.80667	7.39667	7.66333	6.89333
100243011	31.84	31.68	39.25	36.4333	30.41	32.9633	32.7867
100243015	79.33	80.1967	67.8767	65.2167	85.35	84.04	89.1533
100243019	0.0366667	0.0433333	0.02	0.343333	0	0.0166667	0.0233333
100243023	7.49667	3.09333	1.89667	1.93667	4.88333	4.36333	3.38
100243025	34.4867	43.4633	49.9433	44.1967	37.8067	42.3767	43.7267
100243027	65.69	57.66	68.62	57.9467	66.2567	75.1667	71.74
100243028	19.1367	33.8067	43.7533	101.027	11.82	19.4	20.54
100243029	122.22	129.673	163.947	167.037	103.19	136.96	119.53
100243031	28.8767	24.2333	36.5333	30.52	28.0867	32.0167	29.83
100243032	25.3933	23.9633	32.0567	26.7333	25.4067	27.6933	26.6633
100243034	14.8433	14.3233	16.17	13.6233	13.36	18.2933	17.0767
100243035	3.57	3.33	1.25333	1.75	3.15667	2.32333	2.24333
100243036	13.55	19.6	17.09	15.76	15.3467	15.1267	15.2967
100243039	46.2667	30.52	17.1633	14.4533	34.8633	27.6067	21.6967
100243041	94.1633	81.8233	73.9533	84.14	83.7933	87.05	97.4233
100243044	49.17	66.8167	72.95	78.5667	46.6967	59.2967	49.6433
100243047	3.77	4.42	5.96	5.93	4.73667	4.35667	4.84667
100243048	2.73333	1.63	1.38	0.9	3.69	2.37667	2.64667
100243049	21.0867	13.8133	14.77	17.28	10.5633	9.82667	5.73667
100243051	1.55667	0.143333	0.0533333	0.11	0.913333	0.26	0.453333
100243052	106.383	108.687	103.85	101.857	107.18	117.31	120.26
100243054	1.18333	1.75	1.10667	0.91	1.53333	1.83	1.32333
100243058	1.84667	2.48667	3.16333	2.85	2.40333	2.19333	1.88
100243060	8.31333	5.94667	4.76667	4.93333	11.0267	7.82667	8.70333
100243066	8.22	7.69	7.60667	7.18	7.28	9.53667	8.22
100243069	20.69	21.7733	28.0033	22.4033	23.9733	26.3567	26.43
100243071	1.18333	0.663333	0.353333	0.303333	1.25333	0.716667	1.22333
100243072	0.08	0.06	0.0166667	0.0233333	0.4	0.103333	0.22
100243076	6.44333	6.45667	7.19333	6.03667	6.42	6.37333	5.63667
100243077	25.9667	24.3867	23.43	25.5333	17.1267	19.8867	18.4167
100243082	708.007	718.82	768.463	807.347	630.497	788.92	841.803
100243084	25.65	14.3267	13.1467	14.12	32.53	33.05	54.5067
100243086	8.64667	8.80333	6.90667	12.8867	16.5567	12.78	18.51
100243093	1.33333	5.64333	13.9133	23.5267	1.15667	3.59	4.44333
100243094	21.06	26.4	38.93	34.0467	26.19	29.1267	26.8867
100243095	5.58	6.23667	5.77	4.93	4.82667	5.28	5.11333
100243097	87.6867	61.9667	56.0533	59.64	83.2467	77.06	76.74
100243098	26.09	24.2767	27.1	25.5733	24.7333	30.84	27.7
100243099	8.8	15.8033	22.77	21.17	11.53	13.7133	13.3833
100243103	15.9133	21.9233	17.4	30.1233	13.28	14.95	13.74
100243108	347.303	311.983	239.023	262.13	308.737	284.75	267.457
100243111	27.6633	21.8833	22.3733	18.17	26.07	27.9433	25.9033
100243115	163.377	208.287	355.463	306.89	181.357	234.293	182.597
100243116	6.71	6.02	5.59333	7.15667	5.98	5.59333	5.34333
100243119	0.246667	0.0933333	0	0.0133333	0.0633333	0.17	0.146667
100243120	48.9067	37.88	36.61	34.3767	43.13	44.8033	45.0367
100243121	10.6967	16.54	11.99	8.67	11.83	14.5433	10.4367
100243127	191.643	173.673	137.507	134.457	205.497	187.57	171.257
100243131	28.8433	29.81	36.23	31.1833	31.2367	32.05	33.38
100243132	124.177	143.417	171.393	189.647	125.547	149.563	133.373
100243133	49.6967	38.3167	42.2	63.1433	40.6933	36.8733	36.8433
100243137	69.7767	30.9233	37.1767	43.1967	125.793	78.3133	96.0667
100243138	1.84667	1.94333	2.06667	2.26333	2.12	1.79667	1.78
100243141	0.943333	1.09333	1.32333	1.4	0.936667	0.833333	0.73
100243142	4.52	1.55	0.63	0.466667	3.83667	2.36	4.2
100243143	59.5433	54.0533	62.6433	60.2567	56.0733	68.8167	59.1433
100243144	4.99667	2.75	2.67667	2.57667	4.65667	3.63667	3.69333
100243147	8.05667	7.54	9.14667	10.3	7.78333	7.72	7.37333
100243157	69.6767	61.6833	70.9667	57.2733	66.14	68.59	69.13
100243162	7.44667	6.68667	8.73333	8.95667	6.45333	7.03	6.04667
100243163	35.3233	30.4933	22.07	47.92	17.7867	10.3033	4.35333
100243167	0	0	0.01	0.28	0	0.0133333	0
100243168	10.1333	16.4767	20.9233	23.4833	11.6933	17.7767	14.0467
100243175	0.153333	0.13	0.213333	0.406667	1.87333	1.48667	3.56
100243178	36.6467	40.6567	126.757	92.39	38.0167	59.8733	74.1233
100243179	7.65333	10.8067	14.3	19.49	9.21333	9.58	9.64
100243183	0.826667	1.19	2.13	1.87333	1.05667	1.29667	1.09667
100243192	62.64	55.6567	68.6767	56.0767	57.3833	61.9733	67.5667
100243193	1.72	1.41667	2.10333	2.04	2.52	3.19667	2.85333
100243197	18.22	17.1433	20.5733	22.2667	17.8367	18.8167	17.3333
100243201	20.1133	11.43	4.68667	7.39667	7.57667	4.59	2.94
100243204	20.95	26.58	25.9933	29.7433	15.7067	17.2967	17.67
100243205	127.77	116.38	107.337	117.477	110.047	114.527	103.577
100243208	3.94	4.81	6.43	3.77	4.16667	6.22333	4.71667
100243209	5.72667	6.29	6.15333	5.36333	4.41667	5.92	5.12667
100243211	0.563333	0.59	0.593333	0.676667	0.526667	1.13	0.73
100243213	33.5233	36.1	46.69	59.4133	31.3933	32.47	33.0067
100243216	4.68	3.18667	3.50333	2.70333	4.88667	4.65	3.74333
100243217	76.1967	83.1067	79.4167	77.2967	64.4	79.56	72.8867
100243221	1.68667	0.58	0.596667	0.446667	1.11	0.763333	1.13667
100243222	7.06333	5.31	4.58333	4.51	8.80333	9.40333	9.00333
100243227	102.913	94.5967	105.617	73.7367	109.937	116.223	105.61
100243229	21.3067	19.3267	17.17	15.6233	21.92	20.2133	22.1067
100243231	22.26	23.6933	26.1867	31.5733	18.9833	21.2633	20.0267
100243237	2.42	1.39333	0.613333	0.96	3.05333	2.21	1.83667
100243239	70.34	74.06	83.2367	69.1233	65.1867	85.0267	101.013
100243242	0.0266667	0.186667	0.306667	0.39	0.0866667	0.176667	0.0933333
100243244	17.53	17.39	20.3967	18.2067	18.2467	18.4367	16.8967
100243255	16.66	17.7233	23.8367	20.6767	18.7433	19.8967	19.84
100243260	36.7967	40.58	46.51	47.8033	37.87	48.1967	42.9167
100243262	25.1233	24.55	28.3133	34.0767	24.49	24.6567	22.7833
100243265	70.0933	29.83	12.5933	65.1933	28.4633	11.5833	16.23
100243267	0.163333	0.223333	0.266667	0.34	0.123333	0.203333	0.15
100243271	17.5133	15.8	15.8233	30.6967	13.3133	14.2567	14.51
100243272	3.68333	4.46667	4.52667	2.47667	2.93333	3.54333	2.66333
100243277	30.4533	16.4133	16.7767	19.4467	25.79	25.8233	20.56
100243284	91.7467	55.5	34.5567	27.1533	69.5467	66.33	63.88
100243286	325.743	356.46	301.87	296.277	304.46	354.867	390.513
100243287	11.6933	12.4867	13.9933	16.7	9.46667	13.02	11.17
100243294	33.96	29.82	25.86	19.8367	37.1767	32.8867	34.8167
100243295	31.4	26.3667	27.4233	25.41	28.27	28.2533	29.8333
100243296	60.5867	49.98	49.7067	62.21	56.2533	54.1	57.2167
100243297	10.0567	12.68	9.59	13.03	11.8233	10.21	8.82667
100243299	5.86667	6.12333	7.42	4.71	6.86333	7.07	5.84333
100243301	8.03333	7.76	7.94333	7.81	7.76333	6.18333	7.73667
100243302	64.0033	64.48	58.65	58.3967	71.6367	64.0233	67.87
100243305	35.0233	32.57	37.9733	32.4833	35.8467	38.9933	38.7733
100243308	0.0866667	0.16	0	0	0.223333	0.116667	0.216667
100243309	18.52	13.71	7.25667	6.92667	18.0167	12.9667	15.6767
100243312	22.1367	15.6333	44.89	26.5533	69.1667	42.36	33.47
100243313	38.4067	30.6867	49.3067	36.6833	36.7167	45.1333	44.4433
100243316	0.426667	0.29	0.463333	0.0466667	0.243333	0.78	0.366667
100243318	1.67	0.73	0.9	1.36333	0.65	0.453333	0.506667
100243320	1.13667	0.51	0.33	0.233333	2.02	1.56	1.53
100243322	99.83	106.91	142.587	134.73	98.3933	123.72	131.117
100243326	9.10333	8.35667	9.71	9.89333	9.19333	8.19333	7.97333
100243328	4.10333	4.37	5.22333	5.24667	4.75333	4.06	3.90333
100243329	1.10333	2.87667	1.04	1.34	1.57667	0.636667	0.973333
100243334	0.48	0.423333	0.393333	0.723333	0.42	0.433333	0.346667
100243336	40.69	45.6167	48.6667	39.7067	43.53	53.58	49.61
100243338	21.23	19.6067	30.97	24.09	22.6467	25.1967	21.5767
100243339	1.32	1.07	1.07	0.513333	1.45667	1.15333	1.10667
100243340	70.3033	52.02	42.9667	45.5233	60.5333	54.67	51.4267
100243342	11.9367	10.3833	9.47667	6.21667	9.18	12.04	13.5
100243352	28.3767	43.8767	29.21	49.4633	37.8533	33.0433	28.9867
100243361	20.37	18.06	25.19	20.89	18.8633	20.7533	20.3433
100243365	12.9367	13.4867	14.8533	20.0133	12.7533	12.1367	11.9
100243372	3.08667	1.56	1.2	1.38	3.33667	2.27333	4.00333
100243373	0.396667	0.306667	0.51	0.403333	0.663333	0.35	0.36
100243380	23.5033	20.2433	24.5333	24.47	26.32	24.3267	21.3
100243382	6.09667	4.15667	3.68333	2.4	5.79667	4.80333	5.05667
100243383	17.4333	16.6867	18.78	22.6033	17.1833	14.8667	14.2933
100243384	40.86	36.0333	29.8133	41.6033	38.6667	33.9533	35.7667
100243388	2.06	3.90667	1.99667	0.873333	2.32667	1.91333	1.73333
100243389	27.8067	18.4267	25.8567	23.46	23.5233	25.7267	26.0533
100243393	76.13	72.68	66.0133	74.3167	64.63	67.1633	66.2633
100243400	4.39333	2.76667	2.10333	2.32333	4.82667	2.97	3.22667
100243405	12.3433	12.52	14.2633	15.1767	11.5933	12.02	11.11
100243406	0.156667	0.0166667	0	0	0.87	0.196667	0.2
100243413	6.64333	4.30333	6.71	4.52333	6.99333	6.43	5.81
100243420	190.58	144.68	119.333	125.87	161.267	161.057	168.18
100243424	11.0167	6.24	5.49333	8.12	13.1333	9.44333	10.9433
100243426	3.17	2.55667	2.20667	1.93	3.50667	3.33667	2.59
100243428	14.0833	13.6233	16.9167	18.62	13.8367	15.5033	15.1433
100243429	26.4033	23.3933	29.6267	25.1	27.4033	28.2867	30.4133
100243431	24.37	24.6867	37.25	30.8	27.0433	31.7967	27.9333
100243433	8.69	10.6967	11.17	9.63667	9.96667	9.09667	7.64667
100243434	42.1333	33.4467	30.7167	29.0467	40.7933	30.22	26.7767
100243443	5.22	5.73	5.37	3.48	4.60333	6.41333	5.53
100243444	2.13333	1.58	1.05667	2.46	2.58333	1.24667	1
100243446	12.27	12.0433	14.01	11.1233	13.09	13.7467	13.2033
100243450	7.08	8.98	4.81333	3.37667	7.42333	10.7833	7.72
100243451	7.09333	4.07	2.46667	1.58667	9.01	6.06333	6.56667
100243455	351.837	418.39	512.647	401.07	385.783	463.87	445.317
100243457	18.3433	7.75667	2.3	0.823333	7.52	8.57667	10.7233
100243458	0.263333	2.63667	6.35333	29.31	0.256667	1.15	1.34667
100243459	1.63	1.96667	3.28	2.76333	1.31667	2.13333	1.62667
100243460	30.1733	23.3467	15.7767	20.05	24.1033	23.9267	15.95
100243461	91.6267	94.7433	95.2167	77.88	85.3967	98.72	93.3633
100243465	6.09667	5.33	7.44333	7.52667	6.52333	6	5.76333
100243468	5.63333	4.16	4.16	3.51667	4.03333	4.95	4.78
100243469	109.13	113.54	124.72	129.903	104.87	121.763	117.563
100243473	93.8467	78.48	87.8767	77.3367	96.5367	94.44	93.5333
100243476	0.0866667	0.57	1.21	1.61333	0.103333	0.43	0.21
100243479	5.72333	5.96	6.50333	4.43667	5.24667	6.65333	7.16333
100243480	3.4	5.9	5.42667	4.84333	3.76667	4.8	4.77
100243483	13.4233	11.56	16.5067	14.22	15.6467	16.8733	16.4467
100243484	124.547	109.547	114.233	116.967	112.5	127.227	113.737
100243489	13.7	10.5733	8.81667	9.21	11.83	11.2133	10.8433
100243494	48.3533	40.2767	53.0667	51.7633	44.05	54.2867	56.67
100243498	44.2133	45.2533	46.68	51.2467	53	52.8467	42.3833
100243506	66.16	142.733	160.517	136.91	66.9833	113.453	109.36
100243511	5.93	5.90667	8.07667	6.82	6.06	6.04333	5.58
100243514	0.626667	0.556667	0.423333	0.32	0.616667	0.513333	0.576667
100243517	9.47	11.2433	10.8533	10.6733	10.81	9.45333	8.01333
100243518	63.8767	63.1933	60.3667	55.0967	54.4767	61.29	59.5533
100243519	83.6367	17.78	8.01	11.83	39.65	19.5067	15.97
100243520	3.60333	3.36333	3.97	4.34667	3.98667	3.20667	2.86667
100243525	0	0.0866667	0	0	1.20667	0.48	0.366667
100243526	32.7367	15.1067	18.78	9.00333	33.2033	36.3667	30.9467
100243531	50.02	59.79	82.3833	69.18	48.34	64.7433	56.7833
100243532	2.17333	1.46667	0.866667	0.94	1.76667	1.26333	1.55667
100243540	9.21333	7.64333	7.44333	7.18	8.48333	8.72333	9.14333
100243545	1.64667	1.53333	1.90333	1.56333	1.48667	1.42333	1.64
100243547	37.7633	31.21	56	40.8367	65.2933	66.77	57.06
100243551	1.20667	0.336667	0.27	0.183333	1.15	0.603333	0.636667
100243553	23.22	20.6633	20.6233	23.6133	23.7	20.9967	20.04
100243554	75.17	159.817	257.24	234.707	76.4933	143.227	134.277
100243555	26.2767	34.0333	37.03	32.8433	27.13	33.78	31.8333
100243560	63.3067	20.9933	15.6733	9.44667	40.5067	34.66	39
100243561	11.3	11.2133	12.3067	11.5167	13.3233	12.2767	13.3
100243564	3.79667	2.73	2.93667	2.12667	4.17667	3.51	3.70333
100243565	19.47	17.32	19.26	17.98	20.9333	23.19	23.4267
100243569	23.2067	14.4433	4.25333	9.43333	13.8667	8.76333	9.01667
100243573	53.97	43.9533	34.58	44.3033	43.2233	41.2533	45.8167
100243574	160.437	143.127	200.807	170.207	165.943	195.17	182.863
100243577	50.9433	37.1233	21.7867	37.52	65.5733	50.73	42.8633
100243578	0.19	0.18	0.0866667	0.05	0.303333	0.41	0.42
100243579	62.4433	50.45	73.13	67.38	61.0467	67.6867	57.34
100243580	6.79333	6.81333	8.13	5.74667	7.51	8.59667	8.08
100243581	189.627	154.703	144.023	141.037	165.807	176.93	172.83
100243583	165.447	192.697	268.877	250.857	179.747	238.987	232.823
100243584	11.07	13.3967	24.4233	17.79	14.5333	18.95	15.6033
100243586	56.7733	57.0833	47.0033	51.2233	55.9867	58.1533	62.6467
100243588	30.3067	28.1333	32.8367	29.02	29.4	35.37	35.2233
100243589	3.66	3.23	4.51	4.64333	4.44	3.79333	3.33
100243591	195.247	176.263	156.92	166.943	174.253	194.37	173.463
100243592	3.01667	1.58667	1.1	0.913333	2.26333	1.39333	1.51667
100243593	22.9033	21.11	25.87	18.25	21.6267	23.87	22.66
100243594	11.21	8.14333	6.70333	5.55333	10.0433	8.02	8.03
100243596	19.7933	16.25	20.0667	15.3367	20.0033	21.6533	23.0567
100243602	10.8067	12.5933	14.81	16.14	10.3933	11.8833	10.4767
100243603	12.1	8.90333	3.29667	3.05333	14.2033	12.65	9.89
100243604	31.99	23.5667	15.19	14.0467	26.98	17.8033	20.33
100243607	138.43	147.113	93.5267	121.553	133.023	99.49	97.8233
100243622	18.29	17.1933	23.3833	16.84	20.0333	22.5633	23.7367
100243627	7.19333	9.15667	13.1967	32.4967	4.56333	7.63	6.84667
100243628	22.1433	19.5467	17.95	16.24	22.9467	19.75	20.6433
100243632	0.116667	0.526667	0.67	1.78	0.21	0.423333	0.04
100243637	9.05	12.34	15.26	14.7567	10.1067	12.0833	12.38
100243642	0.543333	0.48	0.113333	0.323333	1.08	0.673333	0.646667
100243643	1363.31	1064.52	636.177	263.03	1404.43	925.733	1328.81
100243646	1.72667	3.26	1.91333	3.27	1.64	1.42333	1.13333
100243647	50.2267	26.05	6.75	8.22333	20.7367	16.72	16.6367
100243648	4.95667	3.25667	3.61	3.89	1.20667	1.61	0.6
100243649	2.7	2.08	2.81667	2.97667	2.50667	2.48667	2.25333
100243650	11.7633	11.4967	13.4033	15.71	12.9533	10.9533	11.73
100243654	37.5533	36.91	34.0133	33.42	41.61	43.7033	42.77
100243655	58.8533	45.6533	41.3867	46.1867	50.0433	53.6467	54.4733
100243659	1.03667	0.876667	1.12	0.42	1.24667	1.63	1.16333
100243660	0.01	0.0566667	0.1	1.65667	0.01	0	0.01
100243662	45.31	39.2233	39.3067	36.4067	45.1867	49.5767	49.3
100243664	33.05	42.9033	20.9233	27.8	6.60333	12.1867	38.3167
100243668	48.2967	59.36	49.0967	68.2167	32.7233	54.29	25.6533
100243672	1.49	1.69	2.54	4.47667	4.98	2.85667	4.50667
100243678	6.72667	11.9567	12.59	10.9	3.76	7.70333	6.95333
100243684	24.31	31.7	29.98	37.5833	27.13	27.09	27.85
100243686	243.463	195.78	157.74	150.527	213.653	203.29	211.463
100243690	3.99	3.42	2.82	2.48333	3.85333	3.85	4.00333
100243693	0.0566667	0.0266667	0	0.00666667	0.11	0.0866667	0.11
100243694	13.2433	12.09	13.27	13.17	12.25	12.2167	11.17
100243695	29.7833	27.6033	27.7733	43.47	25.09	26.1567	25.4133
100243696	10.77	10.6133	12.0367	7.42333	6.73	10.1733	9.98333
100243697	1.97	2.71333	4.25	1.56333	6.12333	8.34	6.46333
100243698	42.48	103.88	69.37	134.68	36.71	46.5067	39.4367
100243702	0.566667	0.22	0.0733333	0.04	0.77	0.503333	0.46
100243703	15	10.05	8.43	7.03	17.0033	13.88	15.0567
100243704	10.56	8.25333	10.2267	7.36333	11.8767	11.7167	12.4533
100243706	35.7667	34.7333	34.5333	38.5967	30.57	30.1567	31.5267
100243707	51.42	53.39	55.73	50.7767	54.5833	58.53	63.39
100243709	32.8233	27.6	40.8967	33.12	32.45	38.33	35.59
100243710	10.5333	11.2033	13.55	13.1933	11.1167	12.1167	11.1433
100243712	33.1767	30.5933	27.1933	25.27	32.57	30.0567	30.7633
100243718	22.7967	20.3533	22.2833	18.4633	21.4267	20.1133	20.27
100243721	44.45	45.0833	69.94	53.4467	44.4033	43.9567	48.7633
100243725	18.35	13.79	15.8733	13.7667	16.2867	19.5067	16.9533
100243726	0.3	0.146667	0.0166667	0	0.366667	0.216667	0.213333
100243729	1.08333	1.19667	0.553333	1.30667	1.12667	0.833333	0.683333
100243730	1.52333	2.58	1.50333	1.50333	3.92	2.18	1.74
100243734	9.86667	12.95	10.5367	8.30667	10.7167	8.91667	8.83333
100243737	3.45	5.65667	1.88333	2.21333	2.80333	2.36	2.36667
100243738	25.6633	26.3933	23.3667	22.6	20.1067	22.2433	24.32
100243742	4.96667	2.27	1.32667	8.36	2.67	1.15667	1.06333
100243746	17.5	17.2833	21.4767	20.2167	18.24	16.8833	16.82
100243747	7.05333	6.54333	4.29333	6.54667	6.31333	5.50667	5.25333
100243751	329.183	298.337	375.21	376.327	315.19	342.2	367.423
100243755	0.28	0.353333	0.31	0.0366667	0.683333	0.893333	0.8
100243757	0.56	2.41333	1.10333	5.58	0.643333	0.75	0.72
100243759	42.2267	59.8833	68.4967	75.2167	38.9267	53.5867	53.65
100243760	11.9567	14.12	21.4367	24.2567	12.2633	16.5933	15.98
100243761	0.756667	0.486667	0.286667	3.84333	0.283333	0.176667	0.15
100243762	1.70667	1.86	1.49	2.08333	1.56333	1.26667	1.27333
100243763	5.46667	3.8	3.35667	1.96667	5.51667	4.87667	6.25667
100243769	0.306667	0.176667	0.0866667	0.273333	0.12	0.143333	0.0566667
100243770	0.683333	2.23333	1.30333	6.91	0.543333	0.83	0.92
100243772	58.3333	47.1833	44.6767	50.1267	59.7233	49.4233	50.43
100243774	73.3867	82.78	65.7467	59.4767	66.8733	73.4233	72.82
100243776	44.5467	48.42	57.7867	66.4133	44.95	51.3967	49.12
100243778	68.1167	76.9733	85.9833	76.0867	68.7533	78.1067	69.2767
100243779	28.7333	27.66	33.6767	36.83	28.84	27.4333	27.3667
100243781	16.1767	13.9967	18.69	19.3633	15.6167	18.43	14.51
100243783	37.6267	34.4133	36.4933	39.5467	33.0367	32.7233	30.4733
100243785	7.2	5.04	3.7	4.49333	6.2	5.26667	5.96333
100243789	2.26	5	5.81	4.37667	3.24667	3.92667	3.24
100243795	21.3933	24.7167	36.01	34.0733	25.09	30.6667	28.9067
100243798	13.9767	8.56333	4.36	6.58333	11.8267	8.52667	9.25333
100243800	14.4167	15.2433	32.5133	32.78	19.5033	22.79	22.6667
100243801	113.737	147.433	178.553	205.09	108.913	155.297	153.717
100243802	46.0133	42.61	43.47	34.33	41.2467	47.9733	47.2
100243811	29.66	25.18	23.3967	22.1667	30.3333	26.9267	26.86
100243814	7.51	8.38333	9.80667	7.76	7.48	10.03	9.79667
100243817	11.0333	6.03	6.14333	4.40333	10.21	9.11333	8.66
100243819	7.5	5.92667	7.05	6.09333	7.46667	7.8	8.08333
100243820	1.46333	1.50667	1.02	1.52	2.57	1.50667	1.43333
100243825	15.6133	10.48	9.40667	9.08667	13.88	11.7	12.6767
100243826	21.0233	16.9733	21.8133	22.0033	21.4167	18.8367	16.94
100243829	24.12	21.2333	22.6333	22.8367	20.8767	17.7067	21.4433
100243831	1.26333	1.46	0.923333	0.836667	1.42	1.59333	1.35667
100243832	21.62	20.6233	26.2333	23.7467	19.75	23.61	23.5
100243840	10.13	12.1233	15.6833	13.2567	12.4533	12.92	13.2067
100243842	51.9	46.17	32.3533	66.6867	42.0533	31.0167	38.2467
100243843	16.56	9.62333	11.33	7.82333	16.7	13.7733	17.4133
100243848	13.7933	21.5767	26.7067	24.4133	15.8867	21.31	18.53
100243853	30.2	24.7133	20.7867	22.6367	21.4633	26.5133	25.0567
100243854	24.0233	7.22667	3.20667	1.53	13.08	6.52333	8.15333
100243855	13.6433	12.6433	12.6833	13.2333	13.0367	11.2667	10.3933
100243857	50.3933	60.35	63.8667	41.9267	64.1367	66.4867	60.68
100243863	142.877	169.677	169.68	117.913	154.267	188.443	173.557
100243866	0.163333	0.03	0.01	0.03	0.476667	0.0966667	0.0566667
100243875	1.94667	1.58667	0.786667	0.513333	2.07333	1.13	1.17333
100243887	0.08	0.0466667	0.07	0	0.406667	0.903333	0.65
100243888	5.92333	4.99333	3.94333	3.84	6.20333	5.82	4.73667
100243890	55.9567	39.1633	31.1167	22.0267	36.1567	34.98	37.7433
100243891	13.18	9.19	11.0567	11.1833	13.15	12.2733	12.0567
100243893	15.57	10.8567	15.4667	9.53333	17.66	15.4033	13.6833
100243894	6.08	5.65	5.44333	6.59333	5.79333	6.32667	4.98
100243898	20.37	14.1233	13.5667	18.4	16.29	16.0733	15.63
100243902	28.3767	25.8833	27.4967	28.4067	26.3167	24.4067	25.4233
100243903	24.4267	17.9567	21.52	18.1667	23.0467	23.8267	21.8633
100243904	0.216667	0.2	0.116667	0.396667	0.09	0.05	0.0333333
100243911	2.81	3.45667	3.11667	4.52667	2.37333	2.84	1.97333
100243913	5.61333	4.47	4.30333	4.36	6.65	6.43333	5.91667
100243915	4.01667	2.63667	0.213333	0.33	1.02	0.306667	0.103333
100243916	5.96667	5.69667	4.81667	4.00667	6.53	8.26333	7.99333
100243917	10.96	8.63333	5.24667	7.37	7.66667	5.70667	5.44667
100243918	0.453333	0.163333	0.0966667	0.0766667	0.143333	0.216667	0.223333
100243919	13.69	7.53667	3.45333	3.37333	11.5133	6.20333	6.36333
100243921	63.8267	59.6967	56.01	45.3467	63.7967	76.11	72.8333
100243923	3.32333	3.82	2.06667	14.13	2.29	2.49333	2.36
100243925	51.6867	56.1	67.44	70.3633	54.1567	61.04	58.6867
100243930	14.8833	11.19	11.87	8.91	14.8367	18.6667	17.0633
100243932	6.55667	6.44	7.94667	7.24667	7.26667	6.91667	6.30667
100243934	9.81	8.1	5.53	5.17	7.14	6.63667	8.12333
100243935	33.0533	33.0033	39.67	29.5	34.5367	42.82	41.1067
100243936	2.65667	2.67667	5.15667	4.05	2.66667	3.44667	4.11333
100243937	84.7067	113.643	87.1767	125.953	80.6567	100.947	88.1067
100243938	37.47	55.37	80.0167	108.157	40.3167	54.8133	56.25
100243939	585.243	774.137	878.153	735.7	671.13	875.433	907.04
100243942	14.2333	8.50333	5.72667	5.08667	11.9533	8.36667	9.07
100243943	3.69333	1.96333	1.59333	1.07667	2.16	2.45667	2.34333
100243944	4.55667	4.53	5.02333	4.98333	4.48333	4.34667	4.11667
100243945	51.9267	47.4233	45.5267	39.5867	48.8167	55.2667	55.7433
100243946	56.2733	59.77	74.3567	100.98	47.47	59.9367	53.3967
100243948	0.446667	0.23	0.14	0.0733333	0.65	0.426667	0.386667
100243949	6.14333	13.3633	31.6167	24.88	8.68333	22.06	24.0167
100243951	22.0467	24.5867	29.4767	26.6433	24.8967	27.7	23.4133
100243952	56.0267	55.07	73.9567	62.5867	57.0933	68.3067	63.4233
100243953	129.98	40.4433	14	7.83333	71.1	45.62	51.6633
100243961	19.5267	22.7733	27.4767	33.4833	18.4767	23.9667	20.48
100243963	9.87333	9.63333	9.61	13.8133	8.59667	8.56	7.62667
100243965	3.1	5.48667	2.67333	0.76	6.92667	6.58667	1.45333
100243967	160.037	87.7467	51.84	67.21	183.64	130.647	125.42
100243970	2.31	2.01667	1.47333	1.47333	2.39667	2.62	1.97333
100243974	22.9867	16.9067	11.2	13.32	29.79	27.92	23.9067
100243975	61.6767	48.4	57.8833	41.9733	60.4367	73.52	68.8867
100243978	43.28	83.2233	120.357	349.3	49.65	63.8567	44.96
100243979	35.2233	35.7433	42.9	42.9233	38.46	40.04	35.9467
100243983	96.6533	113.813	21.5133	77.07	168.82	62.9633	40.7767
100243984	17.8533	16.4433	21.18	21.0667	17.4267	18.3	15.5267
100243985	81.6533	70.6467	65.7867	67.55	88.6933	89.2133	78.3733
100243988	34.9167	19.8433	16.61	13.89	17.1467	17.58	17.8767
100243992	25.39	25.73	28.3267	28.5933	25.3733	27.0533	24.6367
100243993	19.74	19.6767	15.5333	17.09	17.8267	13.5233	13.6133
100243995	18.2133	18.6667	24.7467	23.08	17.6033	20.1533	17.5733
100243998	17.4567	17.6467	21.2567	17.67	17.4967	19.0567	18.3367
100243999	12.6733	9.63	11.98	10.06	12.58	11.74	10.9333
100244000	0.733333	2.83667	0.786667	0.973333	1.05	0.97	0.346667
100244001	50.36	51.5733	51.1433	39.6467	43.67	46.5933	50.02
100244002	24.1	19.31	15.6467	18.84	22.1067	18.4367	15.9
100244005	9.84333	9.63667	7.17333	11.4133	8.37	6.84	7.22667
100244007	28.93	30.8233	41.07	43.4067	30.0367	31.7933	28.92
100244013	1.74	1.96667	1.83	2.77667	2.01667	1.81	1.49667
100244014	7.09	13.8733	6.21333	8.39667	5.41667	5.79	5.01333
100244020	0.853333	0.31	0.0933333	0.0833333	0.653333	0.413333	0.5
100244024	4.87333	8.38667	9.45	11.6067	3.11667	4.84667	5.58333
100244027	142.75	312.38	473.667	539.467	133.96	224.063	191.703
100244028	214.113	214.207	246.583	229.787	206.95	251.237	257.943
100244033	0.796667	0.526667	0.916667	0.466667	0.166667	0.263333	0.216667
100244034	0.746667	1.52667	0.85	1.51333	0.306667	0.93	0.72
100244038	1.65333	2.12	1.04	1.08667	0.756667	0.82	0.626667
100244040	11.8367	18.07	7.87	15.7	19.2567	14.99	5.78333
100244042	10.5367	14.0967	16.1867	16.43	13.1367	16.19	12.7667
100244046	1.15333	0.773333	0.29	0.126667	1.51	1.03667	1.62667
100244049	19.8033	6.66	4.38333	2.93	24.26	17.27	16.5867
100244053	13.0067	10.17	9.58333	9.02	12.42	10.5833	10.87
100244058	2.57333	7.09	28.25	12.17	4.24333	15.9433	12.3
100244059	36.2933	37.3967	44.6233	47.44	37.0767	34.2067	30.86
100244060	7.43	7.85	8.08667	8.68	7.18333	7.69333	7.33333
100244061	0.256667	0.946667	0.863333	1.17667	0.0433333	0.48	0.37
100244062	6.60667	5.86667	7.69333	6.03333	8.04667	7.28	7.39333
100244063	11.86	11.58	6.89	6.24	15.1067	9.77667	9.63333
100244070	24.4467	20.2	10.95	9.49333	25.7233	13.4167	14.1733
100244076	22.6767	15.3333	20.8633	19.1467	19.9233	21.2133	19.87
100244079	0.29	1.83667	0.64	2.19	0.116667	0.226667	0.216667
100244080	0.39	0.356667	0.963333	0.523333	2.11667	2.94333	1.93667
100244083	109.427	112.583	114.163	118.013	104.033	109.807	106.87
100244087	6.96333	7.19	9.38333	8.37667	6.94333	8.08333	7.55667
100244088	22.8533	27.78	43.3367	41.19	30.97	39.5533	31.0333
100244090	52.95	52.9033	71.03	69.2367	50.51	58.3733	52.5567
100244091	8.99333	9.69333	12.2	13.4467	7.49	9.48333	8.00333
100244092	58.6533	37.9	19.06	41.65	65.9167	35.06	37.4067
100244094	55.4533	58.1333	68.8867	59.64	46.6333	53.67	57.27
100244095	168.95	137.35	129.24	139.07	142.927	150.33	149.837
100244096	23.5267	22.12	26.74	23.8667	23.6333	23.8233	21.67
100244101	117.257	68.2367	52.73	72.7333	91.6567	65.21	64.3867
100244103	1.42667	1.05333	0.446667	0.126667	0.756667	1.39	2.29
100244105	3.44	3.97	5.55	5.52333	3.90667	4.27667	3.58667
100244107	1550.15	1246.3	1087.72	1058.53	1405	1265.52	1433.47
100244110	113.06	104.003	134.547	120.21	113.913	129.893	136.627
100244111	5.69333	4.29	4.29333	3.99	6.56	5.78333	5.69
100244113	5.18	11.0667	4.93333	9.16333	5.41667	4.71	4.74333
100244116	0.573333	0.233333	0.106667	0.0966667	0.45	0.253333	0.283333
100244117	7.06333	7.77333	6.90333	5.91333	5.39333	6.17	5.39667
100244118	33.1233	29.8333	42.88	33.47	31.8267	38.81	34.62
100244119	4.22667	2	1.02333	1.04	2.44667	1.82667	2.4
100244120	12.38	17.3167	18.2567	20.15	12.1467	12.8067	19.5533
100244121	226.05	303.197	255.547	242.27	235.873	251.333	252.75
100244122	6.41333	3.58333	2.23	2.07667	5.97	5.13	5.48333
100244127	25.4633	21.5233	24.55	18.28	29.1167	27.5367	28.1567
100244128	0.923333	1.53333	1.62667	1.50667	0.786667	1.39333	1.16
100244130	51.6933	28.1667	23.94	39.4733	73.3633	44.0533	46.1133
100244140	235.31	969.957	453.843	373.3	272.483	198.343	73.1967
100244141	11.1567	9.97667	11.4933	12.81	11.3567	12.2367	9.41667
100244143	13.05	15.51	17.52	19.5267	13.5833	15.8233	14.0133
100244146	11.9967	7.51667	2.43	2.01333	8.22333	4.7	6.09333
100244147	5.5	5.16	5.74667	6.39667	5.82667	5.44667	4.25667
100244148	414.093	452.653	414.75	391.1	387.523	454.82	511.677
100244150	0.28	0.373333	0.256667	0.566667	0.126667	0.0333333	0.07
100244155	37.92	38.8133	33.1367	22.7733	52.0767	47.7433	41.0067
100244157	23.1	28.6867	40.01	99.1433	19.5167	29.7633	23.08
100244160	19.3667	22.34	20.2967	20.7067	16.0167	18.5067	17.9167
100244161	20.84	13.8667	16.4333	13.2467	18.5767	21.16	21.64
100244162	81.88	64.0733	73.91	78.28	69.9233	71.81	69.35
100244163	0.933333	3.33	5.73667	4.27333	1.38333	2.86	2.24333
100244165	15.0667	12.5967	9.89333	10.1367	15.0067	12.7733	14.0267
100244167	6.53667	5.82	2.98667	1.11	2.91	4.29667	4.50333
100244170	18.2667	15.3533	18.8633	14.78	16.2467	22.1533	20.0167
100244172	0.316667	0.54	0.22	0.28	0.453333	0.693333	0.356667
100244175	20.9833	16.0067	15.39	12.6267	19.74	22.5333	22.88
100244176	1381.46	1047.97	801.083	631.683	1279.53	1240.55	1620
100244186	10.95	9.44333	11.78	8.88	11.0633	11.8933	12.34
100244189	6.60333	5.66333	8.46	6.08	6.82667	7.46	6.99
100244195	11.2567	11.77	16.0967	14.6133	12.5967	13.9533	13.25
100244199	5.27333	5.42333	6.35333	5.25333	5.55667	7.29333	7.51333
100244202	9.17667	7.49333	11.41	7.82	8.50667	10.6767	11.6833
100244206	7.32333	4.55	2.47333	2.32	7.78667	5.17	6.55
100244210	67.12	65.14	58.85	81.5267	61.8633	55.8767	62.9767
100244212	20.4633	21.71	22.4667	23.48	20.41	20.81	19.2267
100244213	25.9633	22.3767	28.6167	30.73	25.4367	23.8733	24.0267
100244214	2.8	2.86667	3.64667	4.44667	3.08	2.90333	2.99
100244217	31.8567	29.7133	37.2633	38.4133	29.3433	33.3167	29.9533
100244218	32.7367	28.2233	39.95	33.82	42.0467	41.6767	41.5567
100244222	56.0467	40.5867	43.1367	56.1567	46.4667	42.9467	44.2833
100244229	7.2	7.48333	10.05	9.27667	6.47	7.54667	6.60667
100244231	4.4	7.54333	5.94667	3.09667	1.64333	3.66667	2.36
100244234	15.48	15.2167	16.24	17.7	14.4467	15.4567	14.95
100244238	5.46667	5.81	6.46333	5.00667	5.95667	6.84333	6.57667
100244240	1.92	2.04667	2.78667	2.08333	2.50667	2.4	2.98
100244246	79.0833	72.2633	75.2233	69.3133	83.03	88.1033	85.25
100244248	1.81	1.78333	2.38667	1.88667	1.75667	1.93667	1.69667
100244251	1.97	1.45333	1.42667	1.78667	1.95	1.35	1.03
100244254	2.05667	1.54333	1.61667	1.23333	2.53	1.98333	1.98
100244261	0.98	0.91	1.19333	0.48	1.28333	1.33	1.08
100244262	12.83	13.42	13.0067	12.2267	13.6333	14.82	12.8467
100244263	39.2633	45.38	60.1733	63.48	40.4133	53.3433	47.7733
100244267	76.35	56.3733	56.0433	43.0333	69.3	81.7733	83.5233
100244275	18.6933	23.9567	14.39	14.4867	14.2067	15.6567	17.75
100244276	19.9933	19.8533	22.5533	22.7133	19.9733	19.3833	18.39
100244277	34.1933	29.27	21.8033	37.07	24.7067	21.3167	26.5767
100244278	39	46.3567	41.3167	41.1067	35.2433	42.7767	37.13
100244279	18.4133	29.7333	21.4467	20.7167	19.1933	22.4067	19.73
100244281	61.2767	53.1967	64.6367	66.4333	53.8433	52.7567	53.9467
100244282	36.6167	30.2167	24.3967	26.1467	36.3633	27.7	28.3467
100244283	5.01667	6.51667	3.63333	4.73333	2.75	3.62	4.37667
100244285	12.5867	18.2033	15.51	16.6433	10.8367	13.53	13.5667
100244293	21.98	21.1267	25.13	27.61	20.6067	20.5267	21.9567
100244294	2.08667	2.47	2.51333	1.71	2.15	2.44333	3.25667
100244297	10.6867	14.06	16.1133	23.94	9.87667	13.0033	14.1633
100244302	9.43667	4.57667	4.62	3.39333	10.08	7.49	7.74333
100244303	22.9667	22.66	18.5967	16.09	24.65	20.9767	20.6467
100244305	11.51	14.39	13.5733	15.7733	10.4267	11.7833	10.0567
100244315	11.85	10.2567	14.1033	11.9567	10.6067	12.3033	12.2133
100244316	8.31333	7.14333	9.95667	8.54	8.57667	8.07333	7.50333
100244318	8.23667	8.01	7.76667	9.11667	6.84	7.41	7.00333
100244329	15.74	20.55	10.9833	6.64333	9.37667	13.68	10.74
100244330	11.74	9.71	8.36667	9.54	9.86667	9.71333	9.06
100244332	0.193333	0.446667	0.31	0.14	0.146667	0.0633333	0.01
100244336	13.71	13.3633	15.73	14.3967	13.4933	13.43	12.15
100244340	1.52	1.57	1.95	1.71667	1.45	1.60333	1.46667
100244341	11.6367	10.2033	7.43667	10.3667	10.1833	9.31	9.15333
100244343	31.96	30.56	31.63	36.79	29.89	29.04	30.0867
100244345	0.266667	0.0433333	0.04	0	0.24	0.436667	0.33
100244346	0.24	0.143333	0.776667	0.216667	15.1133	10.9	17.31
100244349	7.54333	9.14333	11.1133	13.0633	6.43333	8.44	7.44667
100244354	30.9533	32.0733	34.6267	39.8633	28.9333	32.9833	31.13
100244355	19.7467	19.9833	22.2367	26.1133	17.8467	20.6967	17.1933
100244356	19.5933	18.6533	29.1533	29.4833	16.3267	22.0133	17.9467
100244357	48.6733	42.1567	41.2133	44.81	41.8533	47.26	35.9567
100244359	43.7167	61.0167	68.2	62.79	49.43	67.2367	70.7633
100244360	6.93	6.33	9.59333	9.26	6.75333	7.21333	6.16333
100244363	33.93	21.67	20.0367	19.1433	21.9467	19.3733	23.3
100244364	2.74	4.14	3.30667	3.31667	2.08333	3.31667	2.31667
100244367	11.2033	10.62	16.0333	11.22	12.89	13.9967	14.6233
100244370	4.24667	3.96333	3.07333	3.54	4.29333	4.16667	4.08333
100244372	66.7167	63.8633	70.7867	64.44	67.87	75.52	75.5667
100244373	4.28333	2.52667	1.13667	0.853333	6.31667	3.20667	3.20667
100244374	2.08	9.85333	13.9367	19.1167	1.77333	3.25667	2.03333
100244375	3.36	5.72333	5.72333	7.75	4.86	5.15	4.11333
100244376	0.743333	1.65333	0.0533333	0.266667	2.74667	0.723333	0.5
100244377	14.2	14.3067	15.4567	11.65	13.2933	16.1933	16.62
100244378	1.78	1.91	3.05667	2.71	1.96333	2.4	2.06
100244379	189.833	158.283	185.77	229.447	157.657	161.383	163.323
100244380	12.7	12.3733	15.1033	23.9633	10.0967	11.1533	11.7267
100244384	60.47	36.4167	26.1633	27.51	52.1467	40	49.41
100244395	79.3333	70.5533	89.0767	77.7	80.61	88.2633	84.1567
100244399	24.9733	14.61	26.84	12.5567	19.15	34.7133	27.49
100244400	5.86	5.44333	7.1	6.44	6.3	5.82333	6.29
100244402	100.637	36.7667	7.94667	4.45333	39.6033	22.58	19.7833
100244408	8.82667	9.01	9.98667	11.8967	7.98667	8.00333	8.85333
100244410	10.28	7.36667	10.8067	6.22	10.18	13.2167	11.9333
100244413	15.0533	21.3667	10.4667	7.90667	13.37	11.6667	11.61
100244416	1.53	2.47333	2.29333	3.20333	1.31333	2.06	1.97333
100244418	2.93	2.18667	2.57667	2.72333	3.55667	4.89667	5.56667
100244419	332.323	351.487	403.25	408.867	356.17	423.977	426.04
100244425	172.913	144.827	113.343	130.59	134.433	136.047	134.167
100244427	8.26333	3.96667	0.946667	1.07667	6.26333	2.66333	3.11333
100244429	85.1833	76.8067	74.5167	65.27	81.9167	75.5067	70.9833
100244432	28.98	28.6367	34.3567	39.6633	28.8533	29.88	28.4267
100244435	1.01667	2.07667	1.45333	1.78	1.89	2.36333	2.14
100244437	242.367	307.897	314.59	288.66	291.88	359.557	391.053
100244442	103.517	77.5033	63.9433	67.9933	116.053	91.3667	87.4067
100244444	0.413333	0.833333	0.933333	1.18	0.406667	0.623333	0.46
100244445	82.5333	75.6033	105.167	107.933	80.32	93.1033	92.7133
100244450	6.58667	5.97333	6.99667	8.08333	6.11667	5.72333	5.36333
100244451	18.0267	24.3267	16.68	18.12	10.36	12.8033	10.52
100244452	17.8933	20.01	19.4933	22.0667	15.79	20.19	19.7433
100244458	7.13333	5.52667	8.12	7.23333	8.96667	7.48667	7.46667
100244462	1.47	6.12333	4.87333	7.10667	1.21667	2.62	2.55333
100244464	12.2633	11.96	13.85	9.92667	9.87	11.8667	11.1367
100244469	12.0333	12.5633	16.1267	15.34	12.4667	13.26	12.4367
100244471	1.01333	0.64	0.483333	0.5	0.843333	0.76	0.696667
100244472	4.80333	5.85667	8.73667	8.28667	5.80667	5.76667	5.95333
100244476	3.21667	1.51667	1.25667	0.853333	2.05	1.85333	2.07
100244477	10.69	9.28667	13.5667	13.3533	9.90667	9.91333	10.0467
100244486	12.8367	25.16	14	15.9567	14.0933	16.0333	18.84
100244495	21.52	17.36	15.9	13.9933	24.2133	22.56	22.3633
100244496	0.46	0.626667	0.776667	1.4	0.263333	0.533333	0.41
100244499	29.3967	25.9467	33.53	27.2833	26.3167	32.6767	34.22
100244501	4.5	4.62	4.63	4.16333	5.67	6.59333	6.39667
100244502	80.4933	88.82	90.9267	69.6333	97.9733	93.4267	90.2767
100244503	14.5467	17.7667	24.14	21.24	15.15	17.6633	14.39
100244506	22.98	19.7433	20.2867	25.34	23.3867	19.74	21.6233
100244508	34.5467	40.8333	49.24	48.0067	37.2467	44.14	41.1367
100244510	11.0867	11.6367	11.32	13.58	10.32	9.83333	10.21
100244512	121.667	174.517	144.687	139.18	101.033	117.163	126.353
100244513	14.3867	14.17	16.9367	15.3067	13.3233	15.3067	15.6433
100244514	2.23333	6.43	1.06	1.34333	2.04	1.43667	1.31333
100244516	102.75	113.49	163.153	187.98	115.883	129.07	126.367
100244517	8.47	6.81333	4.70667	4.56	7.95667	6.35667	5.23667
100244518	59.8367	56.75	77.2	70.1	58.7567	67.07	58.7267
100244520	2.54333	2.64	2.08333	1.63	4.08667	4.35333	3.90667
100244526	52.4167	54.1067	57.2133	61.2067	47.6167	51.9967	49.92
100244532	19.74	13.3267	16.5467	12.8033	21.4467	21.0767	19.3067
100244533	10.5867	7.37	5.16667	6.21	10.93	6.54	7.69667
100244534	3.86333	3.41667	2.08	4.25	3.15667	2.07333	1.36
100244537	18.2667	15.48	18.4767	17.2967	17.4967	15.01	15.2567
100244545	19.19	14.6167	18.41	14.9533	18.7	18.65	16.9133
100244546	4.57667	8.42667	16.4367	33.2567	2.55333	2.60333	2.64
100244547	5.48	6.56333	9.19	13.6133	5.79667	7.34333	5.64667
100244557	13.6033	16.6567	8.64667	11.9267	8.45	9.15333	7.79
100244563	14.49	12.3567	15.0667	10.23	14.26	15.1667	12.9233
100244564	10.5767	9.04667	3.99	5.28	9.83333	5.84	6.48667
100244572	1.57	0.993333	0.6	0.78	1.63667	0.993333	0.976667
100244582	2.53667	4.49	3.8	3.97	2.85667	2.92333	2.82333
100244583	8.58667	7.68333	6.26	6.28667	8.37667	6.90333	7.8
100244585	0.316667	0.716667	1.14333	0.98	0.24	0.61	0.66
100244591	25.78	26.3567	25.47	26.6133	26.23	26.43	22.5067
100244592	1.37333	1.08667	1.33	0.87	1.11667	1.54	1.41667
100244593	8.41667	8.53333	9.23	8.58667	8.65	7.89	7.71333
100244602	1.72667	0.936667	0.906667	0.55	1.29	1.54667	1.67
100244608	95.5633	31.4067	5.78	8.73	41.87	11.69	9.58333
100244609	9.92333	8.69333	2.71	7.62	7.16	3.90333	4.8
100244610	68.4167	65.0033	52.7033	59.1467	63.8133	59.72	55.9033
100244614	23.8	27.11	31.2367	23.9233	23.2233	29.53	28.2733
100244622	59.7467	46.1067	53.3533	45.92	53.3933	62.72	58.17
100244627	35.38	47.26	46.1167	65.6733	35.3767	39.85	39.78
100244629	14.3033	12.9167	13.86	12.6967	13.72	14.81	15.71
100244630	1.13	0.973333	1.55	1.17333	3.24667	2.20667	1.83333
100244633	1.96333	1.82667	0.893333	0.673333	2.75333	1.58667	1.74667
100244635	27.5067	19.3867	15.37	11.5567	21.8133	22.9033	21.4933
100244638	44.8667	52.6633	46.4833	46.5633	39.5833	45.7933	45.3233
100244639	3.42667	3.88333	3.25333	6.14333	2.93333	2.66333	1.70333
100244640	2.20667	1.66333	1.02333	1.47333	1.57	1.43	1.36667
100244643	88.8833	90.91	109.013	80.9933	96.0467	128.097	133.283
100244651	9.03667	3.56333	0.963333	1.31333	3.50667	2.64667	2.47667
100244652	570.153	527.78	393.423	386.9	352.287	475.693	520.557
100244653	0	0.0466667	0	0.243333	0.283333	0.246667	0.223333
100244655	1.35	1.69333	3.44333	2.58333	1.72333	2.43667	1.32667
100244656	1.57667	1.55	1.59333	1.17333	1.95	1.83	1.81333
100244657	1.86667	1.67	2.52333	2.66667	2.24667	1.94	1.63333
100244659	6.29	3.75667	2.24333	1.03333	6.03333	5.29667	4.6
100244660	18.3233	10.7567	13.63	10.2067	14.29	14.6767	14.4133
100244662	2.13333	1.66333	2.10333	3.06333	2.45	2.00667	2.12667
100244665	8.99	7.21333	8.88333	7.13667	8.82667	9.03667	8.80333
100244670	0.853333	0.776667	0.436667	0.443333	1.30333	0.826667	0.716667
100244671	17.8033	11.5967	10.0933	7.55333	13.7833	12.95	14.2367
100244672	28.1967	25.6467	28.9767	23.03	27.67	28.1067	28.4767
100244673	24.72	24.68	33.9567	34.0533	23.9533	30.7033	27.42
100244678	12.4233	14.0533	13.3333	11.0867	10.7933	11.5067	11.93
100244679	10.6133	9.80667	6.28667	18.4233	6.58	5.22	7.01
100244681	16.33	16.1933	16.4067	14.1067	14.9567	17.95	16.5267
100244682	68.7333	61.9333	55.54	50.8533	67.5133	61.7767	64.8633
100244683	51.82	37.52	32.52	31.21	65.1833	51.5733	51.9033
100244686	21.4067	20.3467	16.82	20.89	19.65	18.74	16.5567
100244689	30.07	29.3533	42.1267	37.8333	30.31	34.3	32.8167
100244691	26.6267	28.36	35.5867	33.8667	29.7967	32.6167	30.4767
100244694	116.053	126.757	145.373	148.897	115.523	128.86	115.727
100244697	27.3433	20.3267	19.63	19.0467	25.48	24.36	24.9533
100244700	2.62667	1.53	0.783333	0.47	3.56	2.83	3.41333
100244701	17.0567	12.7133	7.55	7.42333	23.7333	12.3233	12.76
100244707	0.0333333	0	0	0	0.04	0.0633333	0.0166667
100244711	0.06	0	0.0133333	0	0.323333	0.21	0.173333
100244715	15.1767	22.0333	29.7933	24.3133	12.5533	22.7767	17.19
100244716	2.95667	0.516667	0.2	0.07	2.82	1.27667	1.44
100244718	6.42	5.56	5.34667	4.10333	5.65667	6.17	5.52
100244721	2.40333	1.25333	0.49	0.53	1.86667	1.10667	1.32333
100244724	2.71667	2.39333	2.17667	1.41	2.71667	2.59333	3.44
100244729	135.09	26.3567	14.73	5.96333	163.583	103.137	157.117
100244731	0.496667	0.586667	0.82	0.976667	0.503333	0.603333	0.516667
100244737	4.74	8.24333	5.68	11.25	3.40333	4.32	2.81
100244739	0.88	0.623333	0.213333	0.2	0.856667	0.786667	0.67
100244740	10.8633	11.3167	13.83	13.79	10.5667	10.5333	10.6067
100244741	8.44667	6.71	5.79333	6.26333	5.87	6.75333	7.45333
100244746	5.79667	6.39667	12.0333	7.4	8.80333	10.87	10.8433
100244749	17.1233	14.6167	15.9567	11.9767	24.0967	20.65	20.0467
100244754	8.05667	8.02	8.95333	9.12	10.32	8.95	7.76333
100244756	0.703333	0.453333	0.346667	0.123333	0.546667	0.68	0.636667
100244757	1.62333	3.28667	2.71333	10.7533	0.716667	1.16333	0.786667
100244760	5.90667	5.83667	6.89667	8.07	5.49667	6.27	5.99667
100244761	429.347	337.463	241.04	228.113	439.777	383	343.143
100244762	165.65	132.99	223.04	214.09	193.627	209.733	215.703
100244767	18.6933	16.3767	17.0233	15.7567	19.47	19.62	19.0567
100244770	1.02333	0.333333	0.14	0.273333	0.506667	0.29	0.603333
100244771	13.6933	11.3133	8.52333	14.5	12.07	9.28667	9.66667
100244773	4.54	6.58667	7.51667	7.38	5.03667	5.77	5.18333
100244774	29.68	34.6033	31.2733	37.4533	27.5133	32.22	31.8867
100244778	23.8333	18.6433	17.5867	13.9833	27.19	21.8133	19.8267
100244779	3.27667	2.37	2.46	2.66333	4.11	4.11333	4.94667
100244780	0.686667	0.996667	0.523333	0.67	0.356667	0.313333	0.32
100244781	2.12	3.17	2.68333	3.18333	2.02333	2.43333	2.02667
100244782	249.557	257.27	430.863	235.723	285.893	387.027	381.51
100244785	115.417	121.89	128.387	120.603	110.61	121.633	133.817
100244786	53.6033	83.9233	145.713	103.273	55.2467	106.58	102.003
100244789	1.01333	0.476667	0.0866667	0	0.46	0.21	0.273333
100244792	20.5467	22.29	31.2033	23.51	23.5433	28.8367	22.6033
100244793	0.386667	0.6	0.41	0.343333	0.566667	0.623333	0.756667
100244799	16.1367	19.9967	25.4933	20.3067	16.5233	20.3833	21.4867
100244803	7.12333	7.01333	5.31667	4.41	6.62	6.94	6.96667
100244806	60.0633	66.23	85	71.98	74.4967	72.46	68.3367
100244807	0.03	0.01	0	0.01	0.203333	0.18	0.13
100244810	10.9333	10.3867	16.4233	16.86	12.25	12.36	12.3233
100244817	30.4367	19.1067	37.07	43.0833	27.4633	31.0267	39.1633
100244818	515.897	601.737	880.247	1262.25	539.593	688.85	816.013
100244821	402.9	272.317	170.6	214.127	315.88	242.38	253.673
100244825	6.94	5.38333	5.15667	6.84333	6.13	5.62	4.84667
100244828	30.41	32.0233	37.8567	38.1267	31.4467	31.5467	30.6133
100244832	1.71667	2.36667	1.97	2.25667	2.13667	1.77667	1.47333
100244839	190.963	176.99	275.633	175.503	222.543	268.94	275.397
100244843	11.1833	13.6267	21.7733	20.32	12.7733	15.11	15.46
100244845	8.61	10.8867	15.3433	11.3467	9.49	13.4233	13.24
100244851	74.8633	90.32	86.64	71.0033	86.39	89.6233	91.1667
100244854	5.80333	5.46333	6.07	5.38	6.55667	6.64333	7.63667
100244856	38.0467	40.06	14.1833	24.9233	20.1567	11.1033	12.72
100244857	43.2867	49.2233	51.5533	59.73	48.16	47.91	44.5467
100244868	41.9433	45.1867	57.6533	52.9733	46.5067	50.7233	47.3933
100244872	1.71	1.19333	0.74	0.99	2.25333	1.33	1.4
100244875	4.45	4.83333	2.48667	3.05	3.26333	2.43667	1.68
100244876	9.14333	5.77667	3.43333	3.56	8.08667	6.11667	6.98
100244877	4.26	4.09333	2.77	2.41333	3.63333	3.44333	3.21333
100244878	2.64333	3.52	4.51333	6.83333	2.59333	3.46667	2.92
100244888	103.537	103.887	93.81	114.257	98.8067	111.34	107.157
100244891	19.6	15.1467	11.1133	6.32	19.2133	20.7867	17.8333
100244893	12.8233	7.59667	6.59	3.87	9.32667	10.26	9.85
100244896	12.3133	12.36	13.6467	14.7133	12.0367	12.4133	11.1067
100244900	84.19	100.237	119.033	84.2067	94.5367	120.74	121.11
100244902	201.483	203.673	237.203	251.913	202.2	243.077	225.33
100244905	8.79	4.79333	3.84667	4.56	8.09667	4.09667	4.56333
100244907	14.77	13.8967	14.8067	13.05	14.6867	15.3233	15.4333
100244912	104.713	94.66	127.243	109.603	110.107	113.557	101.43
100244915	5.84333	4.45333	6.22	6.23667	6.14667	5.13	4.76667
100244916	2.37	1.59	0.366667	0.346667	1.62333	0.683333	0.816667
100244917	2098.38	932.717	842.31	1163.17	2803.22	1693.52	1933.6
100244919	5.03667	3.96667	3.54	4.29667	4.87667	5.15333	5.01667
100244920	9.38	8.62	9.42667	6.98667	10.0367	10.5	8.21
100244923	24.3333	6.26	2.15333	1.24	24.9033	13.43	18.9267
100244926	65.6933	67.0433	77.75	77.0767	67.63	78.7267	66.68
100244929	68.6	83.93	186.41	132.64	94.5967	141.23	133.38
100244935	21.3933	20.28	20.8933	22.5067	19.3133	19.2533	19.9267
100244941	4.65	3.12667	3.78667	1.48333	3.76	6.97333	6.15
100244942	34.1367	9.20333	4.28667	2.3	30.2767	10.3467	16.6067
100244943	15.2333	13.15	13.71	14.6567	17.1633	13.95	13.59
100244947	38.9533	36.9067	40.6567	32.1633	32.22	46.0333	45.08
100244957	6.44333	7.44	9.64667	5.41667	4.21	9.79667	11.66
100244958	0.203333	0.176667	0.31	0.31	0.103333	0.19	0.11
100244960	77.13	55.3533	56.2	35.2867	87.1133	75.9933	77.73
100244962	10.0533	2.79	1.79667	1.34	12.2967	7.82667	11.0367
100244963	1.81	0.386667	0.213333	0.04	1.46	1.19333	0.97
100244964	61.0267	121.987	188.797	173.067	60.34	122.46	109.093
100244967	32.5067	32.8633	47.68	41.1667	31.95	41.46	40.27
100244969	13.22	13.2433	19.0433	17.8867	14.32	15.15	11.4167
100244972	20.21	19.5933	23.0833	22.4033	21.9033	23.2567	19.47
100244975	24.3667	18.9133	8.29	15.1367	23.77	13.24	14.6567
100244978	4.56667	4.52	6.65	6.57333	5.31333	5.79	4.56333
100244983	27.8633	29.1133	35.0033	30.1533	28.9267	31.4167	33.6533
100244987	16.42	14.27	15.16	12.1733	17.9833	15.89	16.69
100244988	12.11	17.75	17.92	20.2433	12.8267	15.23	14.1633
100244989	30.72	25.66	32.0867	29.5	29.4767	29.7267	28.47
100244992	3.68333	1.15	0.4	0.56	3.53333	1.78667	2.14333
100244993	6.9	7.44333	9.54	9.56667	6.63	7.23333	6.99333
100245003	24.84	18.12	31.7267	25.06	28.65	27.0267	24.92
100245004	4.14667	7.81333	4.65667	4.88333	2.96667	4.34333	7.09667
100245007	551.577	524.12	558.573	714.26	518.813	601.36	594.02
100245010	32.6133	15.39	5.60333	3.42333	27.4067	14.6533	16.3
100245011	18.8033	14.47	15.8233	15.0767	15.2467	13.4033	13.5667
100245016	0.436667	1.16667	2.27333	1.50333	0.743333	0.626667	0.476667
100245017	11.6	10.0833	13.6733	8.81667	11.6833	14.99	13.3267
100245020	19.0567	18.6933	21.5667	22.8333	17.45	19.7067	20
100245021	30.55	29.55	28.5267	30.7267	27.4667	28.6	25.61
100245024	3.72667	2.71667	1.72	1.80667	2.46333	2.79667	2.65333
100245028	2.48667	3.54667	1.35333	1.28	2.21667	2.59667	2.79
100245032	67.47	57.1167	72.1967	63.4733	67.4033	72.3233	69.6433
100245034	59.2133	73.0833	38.4533	56.7533	54.3967	56.2733	64.0433
100245035	5.50333	8.41667	10.46	6.71667	4.69	8.71333	6.44
100245036	2.84333	2.55	1.74667	0.576667	2.94333	4.62333	4.90667
100245038	1.36667	0.6	0.456667	0.336667	1.28	0.663333	0.78
100245039	64.5633	56.71	56.1867	54.79	61.84	63.23	55.8233
100245041	14.2433	21.6767	20.9633	19.0733	20.01	19.3667	15.26
100245043	52.2	56.5333	53.73	42.28	50.1067	57.6867	56.36
100245048	81.37	86.3367	87.8067	105.92	61.0433	73.1733	67.94
100245053	5.36	6.13667	6.45	6.68333	4.92667	6.42	5.01667
100245055	24.3767	29.7	29.5233	18.3833	25.1067	37.7767	35.7333
100245056	17.8233	12.8967	11.7833	11.8433	19.0433	15.0667	15.8133
100245064	13.2133	9.33667	9.46333	8.26	12.5733	11.93	11.7567
100245065	1.39333	4.55667	6.74667	90.2833	2.33667	3.65	3.8
100245070	1.75333	2.21667	2.95	2.39333	1.76	2.28	1.66667
100245074	27.82	20.3933	19.8533	18.7633	23.4067	26.42	26.4733
100245075	1.66667	1.93333	1.01333	0.823333	2.36333	2.58	2.57333
100245077	4.22333	5.77	5.49333	4.34	3.8	4.67667	4.18667
100245080	9.32	10.7533	9.53333	9.72667	8.33	7.64667	8.23333
100245090	118.953	117.093	102.297	160.07	115.323	107.737	122.367
100245092	0.486667	0.09	0.0266667	0.06	0.476667	0.206667	0.66
100245094	4.86333	3.37667	7.27667	4.38333	6.00333	6.20667	5.83333
100245095	14.57	11.7367	11.7833	13.08	10.3533	11.02	9.58333
100245097	45.1567	17.0567	25.71	11.2767	40.68	30.7467	33.44
100245100	71.6733	74.61	72.82	82.1333	70.17	75.2067	73.5533
100245101	0.193333	0.12	0.0566667	0.14	0.25	0.263333	0.2
100245106	26.3	26.45	28.9867	26.3833	25.3833	30.13	31.3467
100245108	11.2133	13.42	12.3833	15.9467	11.9433	10.29	9.55333
100245111	242.123	219.36	112.273	429.843	176.497	90.2033	130.033
100245113	10.8733	6.55333	8.52	6.91	12.0067	9.63333	10.0767
100245116	1.29	1.82667	1.86	2.33	1.62	1.51667	1.40667
100245120	22.1367	15.3033	14.89	11.97	17.4633	18.3367	19.1533
100245122	950.56	1134.5	1091.47	1030.06	988.507	1103.46	1119.56
100245130	7.81	8.33333	6.00667	6.18667	5.73667	6.83333	6.01333
100245131	1.46333	1.49	1.78667	2.01667	1.70667	1.45333	1.36
100245132	41.04	28.1633	53.3033	32.4867	36.5133	42.6267	44.71
100245136	78.2967	74.2367	60.1233	73.5033	72.98	63.2	62.9733
100245137	13.33	16.81	18.0633	13.0667	12.3967	15.1967	14.76
100245142	0.516667	1.01333	0.813333	1.12	0.513333	0.56	0.393333
100245154	52.31	48.0033	39.91	48.32	57.2333	43.03	38.02
100245159	12.5033	14.6067	14.6733	12.78	11.6967	12.49	11.8567
100245160	37.7233	35.3	33.7733	32.7867	32.2133	42.3833	44.91
100245162	13.5733	13.55	17.5467	13.9667	14.6933	16.8567	17.51
100245165	6.46667	9.11333	5.48	6.02667	5.55333	6.94333	5.86
100245170	1.78	2.2	3.27667	3.43	1.35333	1.97	1.87667
100245171	27.48	26.71	29.8467	37.4667	28.7467	31.7633	28.78
100245172	0.166667	0.186667	0.163333	0.203333	0.15	0.153333	0.1
100245178	33.8133	29.0767	28.5467	24.35	30.93	34.0733	34.57
100245181	0.0266667	0.0166667	0.01	0.0166667	0.0433333	0.163333	0.16
100245184	763.81	895.853	1125.58	671.98	859.87	1178.08	1205
100245185	147	116.883	101.983	107.553	128.643	154.093	149.11
100245190	15.12	13.66	19.53	11.0033	14.8233	22.6067	22.0533
100245191	30.9267	32.35	16.5733	42.3533	52.4	35.45	36.9267
100245192	11.8933	33.11	14.8	23.1	11.2667	15.9167	7.12
100245197	36.4533	19.21	17.8567	9.87	44.98	35.5567	40.1267
100245198	10.82	11.1333	13.5167	11.2367	11.8133	11.64	12.16
100245204	217.457	256.953	238.58	235.513	209.243	270.463	254.54
100245205	4.14667	5.35667	4.80333	4.96667	3.44333	4.36	3.73333
100245210	6.85333	8.49667	10.8633	8.25	8.61667	11.3933	10.9467
100245212	7.09667	3.38667	4.15	2.86333	8.92333	8.18333	8.85333
100245213	35.39	25.37	24.52	17.6533	31.53	34.0033	35.0333
100245214	0.486667	0.266667	0.24	0.133333	0.72	0.816667	0.726667
100245217	66.5233	55.3267	27.5333	42.1467	58.7867	40.0633	45.43
100245219	42.1333	32.78	19.5633	20.5633	38.27	33.0333	37.64
100245220	107.55	94.8567	74.5267	93.9467	93.23	79.9733	76.6067
100245224	33.68	42.3133	39.5933	48.11	36.6133	34.0267	34.3433
100245225	0.226667	0.493333	0.433333	0.666667	0.32	0.37	0.296667
100245228	9.14	10.8867	14.4	17.3133	10.98	12.1333	10.6433
100245230	9.79333	12.2233	9.82667	12.6667	11.17	8.99	8.42333
100245232	22.57	29.1233	32.41	37.21	23.36	27.57	24.3033
100245233	36.48	19.4533	26.9233	18.22	61.7367	50.8833	45.9333
100245237	25.4267	25.49	38.9967	37.41	26.3367	26.7133	22.9167
100245238	40.2833	45.2567	58.5767	57.7667	42.4433	48.9067	43.49
100245241	109.02	122.773	172.667	157.32	108.013	152.57	152.013
100245242	29.9533	23.3733	30.77	29.1233	27.3933	29.6467	32.0133
100245243	22.1	23.61	39.9767	50.06	19.4833	28.9667	42.1033
100245244	85.8533	79.8567	73.58	85.78	71.8767	73.1867	64.1
100245246	3.44667	3.04333	4.77333	4.93333	3.38	3.78333	3.28333
100245249	18.2967	15.2033	19.6367	14.88	19.1267	20.5933	20.69
100245250	65.0933	64.79	62.7633	66.42	66.87	71.1767	82.3267
100245251	12.8467	10.08	8.29667	6.83	12.6233	14.6067	14.9867
100245254	0.653333	0.906667	1.06	2.02	0.86	1.06333	0.816667
100245256	2.17	0.713333	0.916667	0.756667	2.99667	1.89333	2.15
100245260	6.79667	4.04333	3.79667	3.39	6.26333	5.81333	7.62333
100245266	15.5533	11.9433	13.95	14.0767	10.16	12.8367	11.7267
100245270	12.9267	13.5067	18.02	20.18	12.9267	13.0733	13.2433
100245274	10.8667	11.1767	19.3833	20.0233	13.9867	16.5467	16.4167
100245277	16.7033	9.02333	7.07333	4.88667	21.2367	14.0767	18.8067
100245286	3.57	17.1667	6.58667	9.09667	3.83667	5.99333	7.88667
100245287	42.8333	44.32	55.7933	64.16	43.1533	52.77	54.88
100245291	1.16667	1.40667	1.03333	2.57667	0.713333	1.03667	0.64
100245295	21.5767	23.5267	23.8033	24.7667	21.9867	24.6467	21.56
100245299	53.5167	52.5867	51.2133	64.6367	48.96	55.7133	50.85
100245301	13.3933	15.9467	16.67	17.25	13.0967	15.4433	13.9867
100245304	1.60333	0.526667	0.113333	0.05	0.56	0.313333	0.79
100245305	1.11333	1.29	1.63667	1.55	1.35	1.14667	0.94
100245306	31.4767	20.46	19.0067	16.34	40.1867	25.79	20.7967
100245307	26.9733	27.2067	38.1033	32.8567	29.9967	36.3167	37.3533
100245309	64.8233	99.7433	81.2733	115.743	70.5133	77.3567	74.2533
100245312	47.16	79.4267	48.4333	65.0533	35.5733	35.74	30.5667
100245316	130.487	148.333	179.553	160.64	121.353	165.763	156.733
100245318	6.67667	6.63667	6.62333	5.04	6.76667	6.78667	7.44333
100245319	64.1867	64.47	71.9867	64.23	62.98	74.4933	77.7267
100245321	13.45	3.46667	1.46667	1.32667	10.4767	5.20667	6.14667
100245328	42.17	41.5367	54.5467	43.4533	45.41	53.47	50.0833
100245330	62.4133	65.2667	59.98	79.7767	53.24	58.7	58.27
100245332	1.42	3.06	1.01667	1.87	0.866667	1.49333	1.13333
100245337	168.313	207.203	146.863	154.95	194.09	163.767	187.24
100245339	3.20333	1.88333	3.30333	1.57333	3.86667	4.49667	4.13
100245341	0.98	0.473333	0.283333	0.24	1.25667	0.66	0.476667
100245345	13.4567	11.23	12.2533	11.7067	13.77	13.38	15.4467
100245348	1.85667	0.493333	0.0866667	0.0566667	0.976667	0.233333	0.44
100245349	7.18333	8.25667	8.47	12.2667	6.86667	7.76667	7.08333
100245350	3.61667	3.66	5.39667	5.64	3.88	3.73	3.31333
100245358	15.7567	17.64	14.98	15.8733	17.2633	15.2933	12.6333
100245359	12.4567	11.7167	16.5467	14.7267	10.5567	13.9233	15.1433
100245363	2.05333	0.63	0.726667	0.253333	2.88	1.82333	1.26667
100245365	10.7533	13.0667	15.28	16.6833	10.5667	10.8267	10.3167
100245367	8.67	1.24667	0.33	0.06	8.73333	4.49333	6.09
100245371	4.19667	5.08667	5.58333	9.67	4.18667	5.58667	4.32333
100245372	23.3567	23.1533	17.84	22.68	27.46	22.88	24.43
100245373	0.876667	3.86	1.83667	2.34	1.01333	1.66667	1.20333
100245377	12.4567	16.8633	18.03	15.8667	16.6367	15.6167	14.8267
100245378	48.7067	48.8	46.4567	64.31	35.6833	33.48	34.2233
100245381	35.6433	42.7867	41.81	35.4833	33.9133	39.1467	39.7133
100245385	1531.33	959.117	778.17	827.77	1106.53	896.773	1023.52
100245387	30.8033	25.5833	30.0733	27.5333	28.7467	35.1333	30.9
100245388	15.3267	10.24	8.15667	6.06	18.18	13.7167	13.9667
100245389	8.08667	7.70333	8.8	5.50333	7.84	8.44	7.75667
100245390	4.27667	4.94	7.58333	6.21667	7.33333	8.27667	8.15333
100245391	3.86	3.43667	4.18667	3.65333	5.48667	6.05	5.07667
100245393	66.9933	34.3433	26.2333	40.1933	82.4933	56.1133	46.2833
100245395	57.45	53.47	44.6767	58.0933	53.1367	54.16	58.1767
100245396	30.94	37.4433	39.6633	33.2233	37.1667	41.0433	43.6933
100245397	30.8067	31.56	44.1	38.75	30.7667	39.2233	36.2667
100245399	1.11667	1.08333	1.20667	1.42333	1.29667	2.43667	1.7
100245401	123.133	162.873	151.387	208.59	72.6433	88.2833	94.7733
100245403	0.286667	0.31	0.663333	0.316667	0.136667	0.156667	0.333333
100245404	3.10333	4.88667	5.43	4.75667	2.46667	4.28333	3.18
100245405	38.9333	30.2267	37.7433	29.76	40.3133	42.68	47.6233
100245407	9.56	1.85333	1.90333	1.05667	4.94333	2.44667	2.79
100245410	13.8167	11.4033	11.1367	12.49	11.6433	10.7467	10.5267
100245411	44.2233	32.27	33.85	27.2467	38.8867	43.9933	44.78
100245416	0.133333	0.213333	0.13	0.136667	0.98	0.84	1.18333
100245420	58.4333	65.7267	79.5633	77.8767	53.3333	65.6867	64.8067
100245425	24.2567	15.67	8.02667	11.0067	18.13	13.4867	16.1667
100245428	7.24333	6.02333	8.25667	6.69667	7.94	9.62333	9.10333
100245429	4.50667	5.38667	5.69667	6.15667	4.26	4.73667	3.84333
100245433	5.46333	7.58333	4.37333	2.60667	3.73	5.30667	4.3
100245434	88.8567	90.27	78.3467	74.29	74.22	73.9633	76.4933
100245435	17.56	15.0133	21.2867	22.1167	16.0933	19.3433	17.8967
100245436	18.0433	15.7767	19.0433	21.65	18.8433	17.3767	18.93
100245437	46.28	38.14	49.56	51.0533	41.3233	45.38	41.7367
100245440	0.47	3.63667	1.33667	0.856667	0.683333	1.11667	0.69
100245445	13.11	10.1933	11.14	8.8	16.99	15.2333	15.7467
100245446	32.91	29.8767	23.73	28.64	28.18	27.7667	26.2633
100245448	14.2	20.8467	30.0233	44.1767	22.0933	27.5	26.9233
100245451	0.533333	0.166667	0.153333	0.0766667	1.45333	0.78	1.21
100245456	0.586667	0.603333	0.316667	0.503333	2.05333	1.17	0.84
100245459	106.263	58.2733	27.9833	28.7867	111.103	74.0667	90.21
100245461	0.0433333	0.13	0.183333	1.42333	0.0533333	0.12	0.0933333
100245463	9.83333	10.1567	10.24	7.65667	8.64667	10.3067	10.55
100245467	30.09	12.9667	8.41667	6.71667	36.8033	19.4033	26.97
100245477	21.62	24.1333	25.8833	23.38	20.4367	23.4567	23.4367
100245483	0.383333	0.193333	0.0833333	0	0.706667	0.763333	1.18
100245489	17.59	14.1367	12.91	12.3	17.4133	15.7633	15.4367
100245490	57.8167	73.1067	75.0467	65.9033	60.94	78.4167	75.08
100245491	80.4233	51.68	65.26	46.9767	61.5067	60.5033	53.9067
100245492	0.0966667	0.276667	0	0	0.28	0.106667	0.173333
100245497	11.0067	9.25333	9.4	9.34667	10.1367	11.1367	11.65
100245498	341.63	439.287	432.763	497.11	333.74	415.03	388.257
100245500	0.01	0.0733333	3.09	0.333333	0.0233333	0.613333	2.29
100245502	8.58	8.2	8.87	7.79	8.70333	9.46	9.71333
100245507	6.12	6.48667	7.8	6.66667	6.06333	6.66667	6.19333
100245511	9.13	7.99333	7.47333	6.78	9.40333	9.43333	9.47
100245514	38.91	29.02	43.6833	35.66	34.32	39.59	37.48
100245515	48.6867	43.4767	30.37	25.7733	31.3233	27.5867	25.0333
100245516	27.8967	29.8233	31.7567	24.2233	25.5667	29.2367	24.33
100245521	0.0766667	0.0333333	0.03	0.01	0.0633333	0.163333	0.15
100245522	0.913333	0.986667	0.95	0.47	0.743333	1.31333	1.31
100245523	12.2233	27.4733	27.1433	32.68	17.69	21.7067	18.1167
100245524	5.99	1.64	0.73	0.803333	11.6533	3.88667	2.32
100245527	4.50333	11.4567	5.35667	8.18333	7.12667	6.75	4.86667
100245533	22.3667	31.5833	9.66333	23.0467	9.65667	10.5867	7.61
100245534	3.44	5.39333	2.86667	5.17667	3	2.95667	1.86667
100245538	13.9767	14.4767	16.8333	15.18	14.4	15.22	15.55
100245541	1.17333	2.76	0.996667	1.5	0.453333	0.513333	0.64
100245542	109.263	101.993	79.7433	121.623	111.753	85.9033	97.7733
100245544	21.9667	24.1067	28.5033	26.64	23.0567	22.2533	24.5367
100245545	2.77333	1.58333	1.07667	3.04667	1.84333	0.986667	0.383333
100245550	2.27667	1.97	2.69667	2.92333	2.53	2.22333	2.02333
100245551	8.92333	10.83	7.73333	5.73333	7.25	8.69333	8.39667
100245552	71.0033	62.5633	69.0833	50.6033	74.9167	73.2	71.9867
100245553	11.77	12.2667	15.1967	16.0133	11.2567	14.1033	13.4233
100245554	7.18333	8.85333	10.2	7.42	8.04	8.06333	7.8
100245555	3.87	0.466667	0.326667	1.44667	0.01	1.89	0.43
100245556	469.68	352.427	316.66	275.383	313.287	332.07	384.627
100245558	0.1	0.02	0.08	0.353333	0.0233333	0.08	0.02
100245560	4.34	3.78333	4.48667	3.29667	4.47333	5.42	4.48667
100245563	5.1	11.59	16.2667	14.4567	5.94	7.41	6.98667
100245566	35.75	38.0867	22.07	22.5333	30.7267	26.58	24.84
100245568	0.99	1.08	0.43	1.05667	0.66	0.426667	0.443333
100245569	2.18	0.99	0.13	0.34	3.10667	1.74333	1.24
100245572	4.04	3.95	1.94	4.22667	3.23333	3.50333	3.06333
100245573	75.4233	85.78	99.4367	88.0233	69.4833	87.6833	86.3133
100245574	3.07	10.3633	10.4567	9.65333	1.75333	4.07333	4.09333
100245575	18.0767	9.78333	5.85	6.18	19.7167	10.94	12.73
100245577	12.9	12.3667	11.91	9.81333	13.92	11.69	14.0067
100245579	85.7267	76.92	84.81	80.7233	91.6467	90.5433	90.0833
100245580	249.817	323.77	557.717	471.493	264.41	367.363	331.647
100245585	43.1	37.0233	36.9067	37.5533	40.8733	45.8267	41.1933
100245587	16.2267	15.2133	16.82	16.2967	17.45	20.46	21.5367
100245592	14.6767	15.2433	9.99333	18.2267	14.3133	12.51	13.6267
100245593	250.353	298.883	156.217	167.743	174.007	157.303	164.99
100245595	20.7267	18.21	13.6633	11.83	26.65	19.4667	22.6833
100245596	3.54333	3.32	5.00667	4.05667	3.95667	3.68667	3.47
100245597	0.343333	0.34	0.443333	0.656667	0.29	0.36	0.31
100245604	20.73	21.03	23.9833	18.86	21.0233	26.3933	23.7267
100245606	38.48	38.96	48.54	49.3233	38.2933	45.6667	41.7333
100245607	3.17	5.34667	12.6133	19.5167	7.48667	12.4	9.42333
100245609	35.0967	38.3967	38.8933	46.2067	32.4167	36.0267	31.4667
100245611	159.387	98.5767	125.73	144.477	137.067	125.877	127.89
100245612	48.06	46.5867	66.93	69.3233	40.7433	62.72	57.47
100245613	0.41	0.673333	1.2	1.11	0.38	0.39	0.57
100245618	51.68	79.55	51.1767	45.59	35.6633	46.8233	55.66
100245620	0.186667	0.29	0.463333	0.36	0.223333	0.303333	0.176667
100245621	28.01	17.2367	29.97	17.0833	24.5833	24.38	27.4067
100245622	124.283	125.42	179.1	242.307	120.337	130.657	114.513
100245623	6.80667	5.88333	5.25333	4.67333	7.65333	7.38333	5.63667
100245626	8.26667	5.56667	5.69	2.44333	6.87333	6.89	7.60333
100245638	0.81	0.22	0.05	0.05	0.883333	0.25	0.24
100245639	2.54333	1.63	2.31667	1.74667	3.75	3.83	3.76667
100245643	22.3367	21.4633	27.4	26.6667	25.9667	21.6267	22.8067
100245646	12.76	10.06	11.53	9.59333	12.4033	14.1433	14.0433
100245649	3154.06	2770.53	1992.87	1512.52	2609.86	1804.4	1802.38
100245652	1.61333	1.65667	2.32667	2.12	1.87333	1.94	1.46333
100245656	60.1	60.67	77.4267	69.4633	62.4667	66.79	69.3533
100245658	0.35	1.3	2.51333	0.373333	1.01333	2.74667	3.02333
100245661	0.943333	1.49333	1.68667	2.28	0.893333	1.31667	1.4
100245662	8.57333	6.65333	8.91	6.31	9.43333	8.98333	9.70333
100245663	7.85667	7.32333	7.45	7.93333	7.75667	7.08333	5.93333
100245665	3.5	2.65667	3.33	4.23	4.43333	4.52333	3.29667
100245667	7.32	7.21	9.63667	8.36667	6.54333	7.05667	6.72667
100245668	4.97333	5.69333	5.97667	5.88333	4.87667	3.92333	3.73667
100245670	25.07	21.2667	21.44	20.63	24.5	25.1933	26.27
100245678	0.316667	0.0566667	0.09	0.0933333	0.326667	0.426667	0.54
100245681	1.92333	1.9	2.50667	1.85667	2.23	2.11667	1.88333
100245682	14.5067	10.9967	14.5867	11.7233	16.0567	16.9067	15.7767
100245684	13.2867	16.17	14.4167	14.0033	11.37	13.3267	13.38
100245687	26.4567	26.6533	35.4467	30.9067	27.7133	30.34	27.9833
100245688	0.62	0.89	5.18	1.35667	0	1.56333	1.13333
100245691	27.0767	21.59	22.71	21.79	24.28	28.7633	30.3633
100245694	20.8	16.9033	19.8033	22.7867	17.45	17.7433	19.21
100245695	8.51	23.8867	6.09667	10.9967	2.98	4.88333	2.77667
[truncated: 9,666 more rows]

## Sheet: Table S3
Table S3. DEGs of Venn diagrams
DEGs lists of CK7-NAA7	DEGs lists of CK14-NAA14	DEGs lists of CK28-NAA28	DEGs lists of Venn diagrams
100232841	100232837	100217471	100232841
100232843	100232840	100232837	100232846
100232845	100232841	100232840	100232848
100232846	100232842	100232841	100232854
100232848	100232843	100232844	100232858
100232854	100232844	100232845	100232861
100232855	100232846	100232846	100232862
100232858	100232847	100232847	100232864
100232861	100232848	100232848	100232865
100232862	100232853	100232851	100232870
100232864	100232854	100232854	100232872
100232865	100232855	100232856	100232881
100232869	100232857	100232857	100232886
100232870	100232858	100232858	100232889
100232871	100232859	100232859	100232894
100232872	100232861	100232861	100232895
100232881	100232862	100232862	100232899
100232885	100232863	100232863	100232901
100232886	100232864	100232864	100232902
100232889	100232865	100232865	100232906
100232894	100232870	100232866	100232908
100232895	100232872	100232867	100232909
100232899	100232874	100232868	100232918
100232901	100232875	100232869	100232920
100232902	100232877	100232870	100232924
100232905	100232878	100232871	100232927
100232906	100232879	100232872	100232928
100232908	100232881	100232874	100232930
100232909	100232882	100232878	100232931
100232918	100232884	100232879	100232933
100232920	100232886	100232881	100232934
100232924	100232888	100232882	100232935
100232927	100232889	100232886	100232942
100232928	100232890	100232888	100232944
100232930	100232891	100232889	100232958
100232931	100232893	100232890	100232959
100232932	100232894	100232891	100232960
100232933	100232895	100232892	100232971
100232934	100232897	100232893	100232972
100232935	100232898	100232894	100232974
100232942	100232899	100232895	100232975
100232944	100232900	100232898	100232987
100232957	100232901	100232899	100232988
100232958	100232902	100232900	100232990
100232959	100232906	100232901	100232993
100232960	100232908	100232902	100233002
100232971	100232909	100232905	100233003
100232972	100232911	100232906	100233004
100232974	100232912	100232908	100233006
100232975	100232913	100232909	100233012
100232981	100232918	100232911	100233017
100232982	100232919	100232913	100233020
100232986	100232920	100232918	100233022
100232987	100232924	100232919	100233033
100232988	100232926	100232920	100233034
100232990	100232927	100232921	100233042
100232992	100232928	100232924	100233056
100232993	100232930	100232926	100233066
100233002	100232931	100232927	100233068
100233003	100232932	100232928	100233073
100233004	100232933	100232930	100233076
100233006	100232934	100232931	100233079
100233012	100232935	100232933	100233080
100233017	100232936	100232934	100233082
100233020	100232937	100232935	100233086
100233022	100232942	100232936	100233091
100233032	100232943	100232942	100233094
100233033	100232944	100232943	100233097
100233034	100232953	100232944	100233102
100233036	100232957	100232946	100233103
100233038	100232958	100232953	100233104
100233042	100232959	100232955	100233114
100233048	100232960	100232958	100233115
100233053	100232961	100232959	100233121
100233056	100232962	100232960	100233122
100233061	100232964	100232961	100233124
100233066	100232965	100232962	100233126
100233068	100232966	100232964	100233140
100233071	100232967	100232965	100240686
100233073	100232969	100232966	100240701
100233076	100232971	100232971	100240763
100233079	100232972	100232972	100240785
100233080	100232973	100232974	100240803
100233082	100232974	100232975	100240814
100233083	100232975	100232977	100240827
100233086	100232977	100232980	100240884
100233088	100232979	100232982	100240897
100233091	100232981	100232983	100240909
100233094	100232983	100232986	100240910
100233097	100232985	100232987	100240917
100233102	100232987	100232988	100240924
100233103	100232988	100232990	100240928
100233104	100232990	100232991	100240929
100233109	100232991	100232993	100240941
100233114	100232992	100233001	100240959
100233115	100232993	100233002	100240971
100233121	100232998	100233003	100240978
100233122	100232999	100233004	100240998
100233124	100233000	100233006	100241019
100233126	100233001	100233007	100241044
100233129	100233002	100233012	100241056
100233136	100233003	100233013	100241085
100233137	100233004	100233014	100241119
100233140	100233006	100233017	100241150
100233142	100233007	100233018	100241171
100240686	100233012	100233020	100241176
100240701	100233013	100233021	100241184
100240763	100233014	100233022	100241224
100240785	100233017	100233023	100241227
100240796	100233018	100233024	100241232
100240803	100233020	100233025	100241253
100240809	100233021	100233027	100241266
100240814	100233022	100233028	100241282
100240827	100233023	100233031	100241301
100240833	100233024	100233032	100241332
100240837	100233027	100233033	100241369
100240870	100233028	100233034	100241371
100240884	100233029	100233035	100241372
100240897	100233031	100233036	100241390
100240909	100233033	100233039	100241426
100240910	100233034	100233040	100241455
100240913	100233035	100233042	100241460
100240917	100233039	100233046	100241461
100240924	100233042	100233049	100241470
100240925	100233045	100233050	100241491
100240928	100233046	100233051	100241492
100240929	100233047	100233053	100241493
100240940	100233048	100233056	100241504
100240941	100233050	100233061	100241507
100240959	100233052	100233065	100241539
100240964	100233054	100233066	100241560
100240971	100233055	100233068	100241562
100240978	100233056	100233069	100241574
100240986	100233058	100233070	100241575
100240987	100233065	100233071	100241576
100240994	100233066	100233073	100241577
100240998	100233068	100233075	100241580
100241014	100233069	100233076	100241591
100241019	100233073	100233078	100241610
100241044	100233075	100233079	100241651
100241056	100233076	100233080	100241663
100241059	100233078	100233082	100241666
100241082	100233079	100233084	100241678
100241085	100233080	100233086	100241685
100241091	100233082	100233087	100241730
100241114	100233085	100233091	100241745
100241119	100233086	100233094	100241746
100241122	100233087	100233095	100241753
100241147	100233091	100233097	100241762
100241150	100233094	100233100	100241764
100241153	100233095	100233101	100241778
100241171	100233097	100233102	100241800
100241176	100233101	100233103	100241809
100241184	100233102	100233104	100241814
100241189	100233103	100233107	100241887
100241221	100233104	100233109	100241894
100241224	100233107	100233110	100241917
100241227	100233110	100233111	100241925
100241232	100233111	100233113	100241941
100241236	100233112	100233114	100241943
100241253	100233113	100233115	100241952
100241266	100233114	100233116	100241956
100241282	100233115	100233119	100241970
100241301	100233119	100233121	100241975
100241332	100233121	100233122	100241976
100241369	100233122	100233124	100241985
100241371	100233124	100233125	100241989
100241372	100233125	100233126	100241990
100241389	100233126	100233127	100242021
100241390	100233128	100233133	100242078
100241426	100233129	100233135	100242080
100241455	100233131	100233137	100242094
100241460	100233139	100233139	100242129
100241461	100233140	100233140	100242134
100241470	100233141	100233141	100242139
100241491	100233142	100240686	100242154
100241492	100240686	100240701	100242155
100241493	100240701	100240756	100242158
100241504	100240760	100240760	100242160
100241507	100240763	100240763	100242162
100241514	100240775	100240775	100242168
100241519	100240779	100240780	100242178
100241529	100240780	100240785	100242179
100241530	100240785	100240787	100242191
100241539	100240787	100240790	100242202
100241548	100240792	100240792	100242222
100241560	100240795	100240794	100242241
100241562	100240803	100240795	100242244
100241574	100240806	100240796	100242306
100241575	100240814	100240803	100242322
100241576	100240823	100240806	100242323
100241577	100240824	100240809	100242337
100241580	100240827	100240812	100242353
100241586	100240831	100240814	100242363
100241591	100240833	100240821	100242366
100241597	100240861	100240823	100242371
100241606	100240865	100240827	100242384
100241610	100240870	100240837	100242388
100241613	100240884	100240847	100242408
100241651	100240889	100240848	100242410
100241663	100240897	100240849	100242426
100241666	100240909	100240850	100242440
100241678	100240910	100240861	100242465
100241685	100240916	100240869	100242476
100241690	100240917	100240873	100242493
100241703	100240922	100240884	100242502
100241730	100240924	100240889	100242520
100241745	100240927	100240890	100242533
100241746	100240928	100240896	100242538
100241752	100240929	100240897	100242573
100241753	100240938	100240899	100242574
100241762	100240941	100240909	100242589
100241764	100240942	100240910	100242615
100241778	100240944	100240913	100242631
100241782	100240956	100240916	100242632
100241783	100240959	100240917	100242645
100241800	100240962	100240918	100242654
100241809	100240971	100240922	100242660
100241814	100240974	100240924	100242668
100241839	100240978	100240925	100242686
100241887	100240979	100240927	100242733
100241894	100240980	100240928	100242737
100241896	100240982	100240929	100242743
100241904	100240984	100240938	100242765
100241917	100240985	100240940	100242775
100241925	100240996	100240941	100242781
100241934	100240998	100240944	100242787
100241941	100241008	100240956	100242793
100241943	100241013	100240959	100242795
100241952	100241016	100240962	100242802
100241956	100241019	100240964	100242824
100241970	100241021	100240971	100242832
100241975	100241023	100240972	100242868
100241976	100241025	100240978	100242884
100241985	100241028	100240979	100242904
100241989	100241031	100240980	100242910
100241990	100241032	100240981	100242971
100241993	100241044	100240982	100242976
100242021	100241045	100240984	100242982
100242038	100241048	100240985	100242996
100242049	100241051	100240994	100242998
100242055	100241055	100240998	100243007
100242062	100241056	100241000	100243028
100242078	100241072	100241002	100243029
100242080	100241074	100241008	100243044
100242094	100241076	100241014	100243048
100242115	100241081	100241015	100243051
100242128	100241085	100241016	100243060
100242129	100241091	100241019	100243077
100242134	100241094	100241020	100243084
100242139	100241098	100241021	100243086
100242152	100241102	100241023	100243093
100242154	100241105	100241024	100243097
100242155	100241111	100241025	100243099
100242158	100241119	100241028	100243103
100242160	100241120	100241029	100243121
100242162	100241122	100241031	100243137
100242168	100241124	100241032	100243142
100242178	100241125	100241037	100243144
100242179	100241127	100241039	100243163
100242191	100241128	100241044	100243168
100242202	100241130	100241045	100243175
100242222	100241131	100241051	100243204
100242241	100241136	100241056	100243216
100242244	100241139	100241059	100243222
100242302	100241142	100241064	100243231
100242306	100241150	100241065	100243284
100242322	100241158	100241081	100243312
100242323	100241164	100241082	100243320
100242324	100241166	100241085	100243372
100242337	100241169	100241094	100243382
100242338	100241171	100241098	100243400
100242341	100241173	100241103	100243406
100242343	100241176	100241104	100243424
100242353	100241184	100241107	100243451
100242360	100241187	100241114	100243458
100242363	100241189	100241119	100243506
100242366	100241202	100241120	100243519
100242371	100241205	100241125	100243525
100242373	100241217	100241127	100243526
100242374	100241219	100241128	100243531
100242384	100241220	100241130	100243547
100242388	100241221	100241131	100243554
100242393	100241224	100241136	100243560
100242399	100241225	100241142	100243577
100242408	100241226	100241150	100243603
100242410	100241227	100241153	100243627
100242418	100241228	100241156	100243643
100242426	100241232	100241158	100243646
100242436	100241243	100241160	100243647
100242440	100241246	100241166	100243648
100242465	100241251	100241169	100243664
100242476	100241253	100241171	100243678
100242493	100241254	100241173	100243696
100242502	100241257	100241174	100243697
100242505	100241260	100241176	100243698
100242520	100241262	100241183	100243703
100242533	100241265	100241184	100243704
100242538	100241266	100241187	100243759
100242544	100241270	100241193	100243774
100242556	100241273	100241200	100243789
100242573	100241277	100241204	100243798
100242574	100241278	100241205	100243801
100242589	100241282	100241213	100243817
100242615	100241301	100241219	100243843
100242627	100241307	100241220	100243848
100242631	100241311	100241224	100243854
100242632	100241317	100241225	100243887
100242640	100241329	100241227	100243919
100242645	100241331	100241231	100243937
100242647	100241332	100241232	100243938
100242654	100241339	100241240	100243946
100242660	100241344	100241243	100243953
100242668	100241357	100241245	100243967
100242686	100241361	100241253	100243974
100242732	100241363	100241254	100243978
100242733	100241369	100241255	100243983
100242737	100241371	100241265	100244024
100242738	100241372	100241266	100244027
100242743	100241377	100241268	100244049
100242744	100241379	100241273	100244079
100242749	100241390	100241274	100244080
100242760	100241392	100241275	100244092
100242765	100241393	100241277	100244101
100242775	100241400	100241278	100244111
100242781	100241410	100241282	100244122
100242787	100241426	100241283	100244127
100242793	100241445	100241301	100244130
100242795	100241448	100241306	100244140
100242802	100241450	100241309	100244157
100242824	100241455	100241317	100244161
100242832	100241458	100241331	100244163
100242868	100241460	100241332	100244167
100242884	100241461	100241339	100244176
100242888	100241465	100241344	100244285
100242904	100241470	100241357	100244297
100242910	100241478	100241363	100244302
100242940	100241481	100241369	100244305
100242946	100241482	100241371	100244329
100242971	100241484	100241372	100244346
100242976	100241486	100241377	100244349
100242982	100241487	100241379	100244373
100242996	100241489	100241389	100244374
100242998	100241491	100241390	100244384
100243007	100241492	100241392	100244410
100243028	100241493	100241396	100244427
100243029	100241501	100241400	100244442
100243036	100241504	100241410	100244451
100243044	100241506	100241419	100244462
100243048	100241507	100241424	100244486
100243051	100241508	100241426	100244512
100243060	100241522	100241439	100244532
100243077	100241539	100241445	100244533
100243082	100241560	100241448	100244546
100243084	100241561	100241455	100244582
100243086	100241562	100241458	100244627
100243093	100241564	100241460	100244652
100243097	100241566	100241461	100244683
100243099	100241570	100241465	100244700
100243103	100241572	100241470	100244701
100243121	100241573	100241471	100244711
100243137	100241574	100241478	100244715
100243142	100241575	100241481	100244716
100243144	100241576	100241484	100244729
100243163	100241577	100241487	100244737
100243168	100241580	100241489	100244749
100243175	100241581	100241491	100244757
100243201	100241591	100241492	100244761
100243204	100241598	100241493	100244778
100243209	100241603	100241495	100244807
100243216	100241604	100241496	100244856
100243217	100241610	100241501	100244876
100243221	100241618	100241504	100244917
100243222	100241624	100241506	100244923
100243231	100241632	100241507	100244942
100243272	100241633	100241512	100244960
100243277	100241637	100241514	100244962
100243284	100241642	100241519	100244963
100243312	100241648	100241522	100244964
100243320	100241649	100241527	100244988
100243329	100241651	100241529	100244992
100243372	100241654	100241530	100245010
100243373	100241657	100241532	100245028
100243380	100241658	100241539	100245034
100243382	100241659	100241540	100245048
100243388	100241661	100241544	100245056
100243389	100241663	100241547	100245064
100243400	100241666	100241554	100245065
100243406	100241667	100241557	100245094
100243413	100241677	100241560	100245097
100243424	100241678	100241561	100245111
100243434	100241683	100241562	100245132
100243451	100241685	100241566	100245137
100243458	100241686	100241567	100245191
100243473	100241694	100241572	100245197
100243480	100241703	100241573	100245204
100243483	100241704	100241574	100245212
100243506	100241707	100241575	100245213
100243519	100241721	100241576	100245233
100243525	100241722	100241577	100245256
100243526	100241730	100241580	100245277
100243531	100241745	100241581	100245306
100243547	100241746	100241586	100245309
100243551	100241752	100241591	100245312
100243554	100241753	100241596	100245321
100243555	100241755	100241597	100245339
100243560	100241756	100241598	100245341
100243577	100241762	100241600	100245363
100243603	100241764	100241601	100245367
100243627	100241769	100241604	100245378
100243643	100241770	100241605	100245381
100243646	100241773	100241606	100245388
100243647	100241778	100241609	100245391
100243648	100241800	100241610	100245393
100243664	100241801	100241613	100245401
100243668	100241808	100241618	100245404
100243672	100241809	100241624	100245405
100243678	100241814	100241632	100245420
100243696	100241825	100241633	100245433
100243697	100241830	100241641	100245445
100243698	100241832	100241642	100245451
100243703	100241835	100241644	100245459
100243704	100241837	100241648	100245467
100243730	100241838	100241649	100245498
100243737	100241841	100241651	100245523
100243738	100241843	100241657	100245524
100243757	100241849	100241661	100245527
100243759	100241851	100241663	100245555
100243770	100241853	100241666	100245563
100243772	100241859	100241669	100245569
100243774	100241860	100241678	100245574
100243789	100241862	100241683	100245575
100243798	100241870	100241685	100245580
100243801	100241871	100241686	100245595
100243817	100241872	100241701	100245618
100243843	100241875	100241704	100245621
100243848	100241885	100241717	100245639
100243854	100241887	100241721	100245661
100243866	100241894	100241722	100245682
100243887	100241898	100241727	100245695
100243891	100241901	100241728	100245696
100243893	100241905	100241730	100245706
100243915	100241906	100241733	100245716
100243919	100241915	100241738	100245717
100243923	100241917	100241745	100245731
100243937	100241921	100241746	100245734
100243938	100241923	100241749	100245736
100243946	100241925	100241750	100245739
100243949	100241929	100241753	100245746
100243953	100241933	100241759	100245782
100243967	100241934	100241762	100245785
100243974	100241940	100241764	100245849
100243978	100241941	100241770	100245854
100243983	100241943	100241773	100245859
100243999	100241948	100241778	100245864
100244000	100241949	100241782	100245878
100244014	100241952	100241783	100245885
100244024	100241955	100241784	100245893
100244027	100241956	100241800	100245897
100244034	100241957	100241801	100245906
100244038	100241958	100241809	100245908
100244049	100241961	100241814	100245921
100244058	100241962	100241830	100245923
100244061	100241967	100241832	100245936
100244062	100241970	100241835	100245940
100244076	100241975	100241839	100245945
100244079	100241976	100241840	100245954
100244080	100241979	100241843	100245970
100244092	100241980	100241846	100245995
100244094	100241983	100241849	100246016
100244101	100241984	100241858	100246023
100244111	100241985	100241859	100246042
100244113	100241989	100241860	100246049
100244117	100241990	100241862	100246066
100244120	100241992	100241870	100246087
100244121	100241993	100241872	100246092
100244122	100241995	100241875	100246099
100244127	100241999	100241876	100246113
100244128	100242004	100241877	100246117
100244130	100242005	100241885	100246124
100244140	100242020	100241887	100246157
100244157	100242021	100241890	100246166
100244160	100242027	100241894	100246179
100244161	100242029	100241901	100246195
100244163	100242032	100241904	100246196
100244167	100242041	100241906	100246211
100244176	100242046	100241915	100246224
100244218	100242056	100241917	100246227
100244231	100242059	100241918	100246229
100244275	100242061	100241921	100246245
100244278	100242063	100241923	100246301
100244279	100242068	100241925	100246316
100244283	100242070	100241927	100246349
100244285	100242075	100241929	100246362
100244297	100242078	100241933	100246364
100244302	100242080	100241941	100246368
100244305	100242084	100241943	100246378
100244329	100242094	100241946	100246380
100244346	100242104	100241948	100246386
100244349	100242107	100241949	100246389
100244364	100242108	100241952	100246391
100244373	100242117	100241955	100246392
100244374	100242123	100241956	100246394
100244384	100242124	100241957	100246424
100244410	100242128	100241958	100246443
100244413	100242129	100241961	100246445
100244416	100242134	100241964	100246448
100244427	100242137	100241967	100246449
100244442	100242139	100241970	100246450
100244451	100242144	100241975	100246456
100244452	100242146	100241976	100246457
100244458	100242154	100241980	100246481
100244462	100242155	100241983	100246482
100244486	100242158	100241984	100246519
100244512	100242160	100241985	100246520
100244514	100242162	100241989	100246523
100244532	100242168	100241990	100246526
100244533	100242172	100241992	100246529
100244545	100242178	100242000	100246559
100244546	100242179	100242004	100246592
100244557	100242188	100242008	100246611
100244582	100242191	100242010	100246625
100244585	100242201	100242020	100246634
100244627	100242202	100242021	100246641
100244630	100242207	100242023	100246662
100244638	100242217	100242027	100246707
100244652	100242220	100242029	100246709
100244660	100242222	100242032	100246757
100244678	100242228	100242036	100246786
100244683	100242237	100242038	100246805
100244700	100242238	100242041	100246807
100244701	100242241	100242043	100246809
100244711	100242242	100242046	100246830
100244715	100242244	100242055	100246862
100244716	100242245	100242056	100246870
100244729	100242247	100242062	100246872
100244737	100242255	100242063	100246896
100244749	100242259	100242067	100246918
100244757	100242262	100242070	100246939
100244761	100242265	100242075	100246961
100244762	100242268	100242076	100246997
100244778	100242274	100242077	100247010
100244780	100242278	100242078	100247015
100244786	100242279	100242080	100247026
100244807	100242281	100242084	100247035
100244817	100242282	100242085	100247046
100244839	100242283	100242087	100247081
100244856	100242285	100242090	100247087
100244876	100242304	100242094	100247088
100244905	100242306	100242100	100247092
100244917	100242322	100242103	100247103
100244923	100242323	100242107	100247104
100244942	100242326	100242108	100247111
100244943	100242331	100242112	100247121
100244957	100242337	100242115	100247150
100244960	100242349	100242119	100247195
100244962	100242352	100242123	100247207
100244963	100242353	100242129	100247217
100244964	100242358	100242134	100247219
100244988	100242363	100242137	100247252
100244992	100242364	100242139	100247268
100245003	100242365	100242145	100247283
100245004	100242366	100242146	100247305
100245010	100242371	100242152	100247306
100245028	100242372	100242154	100247320
100245034	100242373	100242155	100247335
100245035	100242383	100242157	100247349
100245038	100242384	100242158	100247357
100245048	100242386	100242160	100247359
100245056	100242388	100242162	100247368
100245064	100242392	100242168	100247370
100245065	100242395	100242169	100247373
100245077	100242399	100242172	100247380
100245094	100242401	100242178	100247388
100245097	100242404	100242179	100247409
100245111	100242407	100242189	100247419
100245113	100242408	100242191	100247423
100245130	100242410	100242193	100247429
100245132	100242412	100242197	100247431
100245137	100242414	100242202	100247479
100245165	100242415	100242207	100247487
100245191	100242417	100242208	100247489
100245192	100242423	100242217	100247495
100245197	100242424	100242218	100247519
100245204	100242426	100242220	100247528
100245205	100242428	100242222	100247538
100245212	100242432	100242224	100247549
100245213	100242434	100242227	100247591
100245233	100242440	100242228	100247613
100245256	100242444	100242237	100247635
100245277	100242450	100242238	100247658
100245286	100242453	100242241	100247664
100245306	100242465	100242242	100247673
100245309	100242471	100242244	100247675
100245312	100242474	100242245	100247717
100245321	100242476	100242247	100247733
100245330	100242486	100242253	100247751
100245332	100242493	100242255	100247755
100245339	100242494	100242259	100247763
100245341	100242500	100242262	100247778
100245363	100242502	100242269	100247789
100245367	100242505	100242278	100247795
100245373	100242506	100242279	100247806
100245378	100242517	100242282	100247829
100245381	100242520	100242289	100247833
100245388	100242521	100242295	100247834
100245390	100242522	100242301	100247851
100245391	100242525	100242302	100247879
100245393	100242532	100242306	100247896
100245401	100242533	100242322	100247914
100245404	100242537	100242323	100247927
100245405	100242538	100242326	100247948
100245407	100242539	100242328	100247956
100245420	100242540	100242329	100247959
100245433	100242541	100242331	100247962
100245434	100242551	100242335	100247965
100245440	100242558	100242337	100247974
100245445	100242564	100242338	100247984
100245451	100242573	100242339	100247987
100245456	100242574	100242348	100248010
100245459	100242577	100242349	100248024
100245467	100242583	100242352	100248027
100245498	100242589	100242353	100248032
100245515	100242594	100242355	100248040
100245523	100242603	100242357	100248073
100245524	100242606	100242358	100248076
100245527	100242608	100242360	100248092
100245533	100242610	100242361	100248097
100245534	100242612	100242363	100248101
100245541	100242615	100242364	100248102
100245551	100242627	100242365	100248106
100245555	100242628	100242366	100248114
100245563	100242631	100242368	100248120
100245569	100242632	100242371	100248155
100245573	100242634	100242372	100248163
100245574	100242636	100242374	100248176
100245575	100242637	100242380	100248193
100245580	100242639	100242384	100248201
100245593	100242640	100242388	100248215
100245595	100242641	100242391	100248250
100245611	100242642	100242395	100248252
100245618	100242645	100242401	100248267
100245621	100242646	100242404	100248292
100245638	100242654	100242408	100248314
100245639	100242657	100242410	100248329
100245661	100242660	100242412	100248338
100245662	100242661	100242415	100248360
100245665	100242665	100242417	100248372
100245682	100242666	100242421	100248374
100245684	100242668	100242422	100248375
100245695	100242669	100242423	100248430
100245696	100242672	100242426	100248440
100245706	100242676	100242435	100248455
100245716	100242677	100242436	100248471
100245717	100242678	100242440	100248480
100245731	100242682	100242446	100248500
100245734	100242686	100242447	100248527
100245736	100242688	100242450	100248532
100245739	100242689	100242452	100248533
100245740	100242690	100242453	100248535
100245746	100242705	100242457	100248537
100245764	100242707	100242458	100248590
100245778	100242708	100242461	100248605
100245782	100242710	100242465	100248608
100245785	100242715	100242471	100248614
100245804	100242719	100242474	100248645
100245810	100242721	100242476	100248669
100245811	100242723	100242493	100248677
100245826	100242728	100242497	100248679
100245849	100242733	100242500	100248686
100245854	100242737	100242502	100248692
100245859	100242738	100242512	100248693
100245864	100242743	100242517	100248706
100245878	100242745	100242520	100248709
100245885	100242747	100242521	100248717
100245893	100242759	100242522	100248724
100245897	100242761	100242525	100248726
100245905	100242765	100242528	100248729
100245906	100242775	100242532	100248730
100245908	100242781	100242533	100248734
100245911	100242785	100242535	100248744
100245919	100242787	100242538	100248757
100245921	100242789	100242539	100248802
100245923	100242793	100242540	100248815
100245931	100242794	100242541	100248821
100245936	100242795	100242542	100248830
100245940	100242801	100242544	100248834
100245945	100242802	100242550	100248911
100245954	100242807	100242551	100248921
100245970	100242817	100242558	100248933
100245989	100242819	100242564	100248938
100245995	100242821	100242573	100248958
100246016	100242824	100242574	100248971
100246023	100242825	100242577	100248978
100246027	100242832	100242583	100248984
100246042	100242836	100242586	100248986
100246049	100242838	100242589	100249006
100246065	100242843	100242594	100249010
100246066	100242845	100242595	100249014
100246087	100242847	100242603	100249028
100246092	100242851	100242606	100249044
100246099	100242853	100242610	100249067
100246113	100242860	100242612	100249075
100246117	100242868	100242615	100249080
100246118	100242874	100242617	100249100
100246124	100242884	100242618	100249117
100246130	100242888	100242621	100249137
100246157	100242904	100242628	100249153
100246166	100242908	100242629	100249166
100246179	100242910	100242631	100249186
100246195	100242917	100242632	100249202
100246196	100242918	100242634	100249205
100246211	100242919	100242636	100249232
100246224	100242923	100242639	100249240
100246227	100242926	100242641	100249247
100246229	100242946	100242642	100249251
100246241	100242952	100242645	100249254
100246245	100242960	100242647	100249255
100246274	100242961	100242654	100249270
100246278	100242967	100242657	100249300
100246301	100242970	100242660	100249306
100246316	100242971	100242661	100249312
100246348	100242976	100242666	100249316
100246349	100242982	100242667	100249323
100246359	100242994	100242668	100249324
100246362	100242996	100242672	100249342
100246364	100242998	100242675	100249360
100246365	100242999	100242676	100249371
100246368	100243000	100242677	100249386
100246370	100243005	100242678	100249396
100246378	100243006	100242686	100249456
100246380	100243007	100242688	100249460
100246386	100243010	100242689	100249488
100246389	100243011	100242692	100249507
100246391	100243015	100242705	100249526
100246392	100243023	100242707	100249546
100246394	100243025	100242708	100249555
100246402	100243027	100242710	100249566
100246412	100243028	100242715	100249570
100246424	100243029	100242719	100249576
100246436	100243031	100242721	100249581
100246443	100243032	100242723	100249588
100246444	100243035	100242725	100249605
100246445	100243036	100242727	100249618
100246448	100243039	100242728	100249622
100246449	100243041	100242733	100249625
100246450	100243044	100242737	100249629
100246456	100243047	100242739	100249661
100246457	100243048	100242743	100249666
100246479	100243049	100242745	100249695
100246481	100243051	100242747	100249716
100246482	100243052	100242759	100249729
100246491	100243054	100242760	100249762
100246519	100243058	100242761	100249781
100246520	100243060	100242765	100249808
100246521	100243066	100242775	100249849
100246523	100243076	100242776	100249852
100246526	100243077	100242781	100249866
100246529	100243084	100242784	100249883
100246545	100243086	100242787	100249884
100246559	100243093	100242789	100249896
100246569	100243094	100242793	100249903
100246592	100243095	100242794	100249937
100246598	100243097	100242795	100249959
100246604	100243098	100242802	100249984
100246611	100243099	100242812	100249995
100246625	100243103	100242814	100250001
100246634	100243108	100242817	100250037
100246640	100243111	100242819	100250058
100246641	100243115	100242823	100250060
100246642	100243119	100242824	100250071
100246650	100243120	100242832	100250073
100246662	100243121	100242836	100250087
100246665	100243127	100242841	100250089
100246692	100243131	100242845	100250120
100246707	100243132	100242847	100250131
100246709	100243133	100242848	100250140
100246744	100243137	100242849	100250141
100246757	100243141	100242851	100250156
100246765	100243142	100242853	100250173
100246786	100243143	100242860	100250208
100246805	100243144	100242867	100250218
100246807	100243147	100242868	100250231
100246809	100243162	100242874	100250245
100246830	100243163	100242877	100250251
100246832	100243168	100242879	100250261
100246836	100243175	100242881	100250266
100246848	100243178	100242883	100250291
100246862	100243179	100242884	100250300
100246870	100243183	100242891	100250312
100246872	100243192	100242895	100250317
100246876	100243193	100242904	100250342
100246896	100243197	100242910	100250363
100246918	100243204	100242912	100250364
100246939	100243211	100242917	100250374
100246961	100243213	100242918	100250375
100246982	100243216	100242919	100250378
100246997	100243222	100242923	100250381
100247010	100243227	100242926	100250384
100247015	100243229	100242930	100250391
100247017	100243231	100242937	100250401
100247026	100243237	100242940	100250410
100247035	100243244	100242944	100250413
100247039	100243255	100242950	100250417
100247046	100243262	100242951	100250437
100247060	100243272	100242952	100250442
100247081	100243277	100242960	100250445
100247087	100243284	100242961	100250461
100247088	100243286	100242967	100250496
100247092	100243294	100242970	100250504
100247095	100243296	100242971	100250521
100247103	100243301	100242976	100250523
100247104	100243302	100242977	100250529
100247111	100243309	100242981	100250535
100247121	100243312	100242982	100250543
100247137	100243313	100242996	100250547
100247150	100243320	100242998	100250551
100247153	100243322	100242999	100250558
100247181	100243326	100243000	100250600
100247195	100243328	100243005	100250612
100247196	100243329	100243006	100250615
100247204	100243338	100243007	100250631
100247207	100243340	100243010	100250633
100247214	100243342	100243011	100250635
100247217	100243352	100243015	100250654
100247219	100243361	100243019	100250676
100247252	100243365	100243023	100250681
100247268	100243372	100243027	100250698
100247283	100243382	100243028	100250700
100247297	100243383	100243029	100250708
100247305	100243384	100243034	100250717
100247306	100243400	100243035	100250725
100247310	100243405	100243039	100250740
100247320	100243406	100243041	100250741
100247335	100243420	100243044	100250746
100247349	100243424	100243047	100250782
100247357	100243426	100243048	100250812
100247359	100243428	100243049	100250851
100247368	100243431	100243051	100250853
100247370	100243433	100243052	100250868
100247373	100243450	100243058	100250885
100247380	100243451	100243060	100250922
100247388	100243455	100243069	100250924
100247408	100243457	100243071	100250966
100247409	100243458	100243072	100250967
100247419	100243459	100243077	100250985
100247423	100243460	100243082	100250996
100247429	100243465	100243084	100251004
100247431	100243476	100243086	100251018
100247479	100243484	100243093	100251039
100247487	100243489	100243094	100251040
100247488	100243498	100243097	100251048
100247489	100243506	100243099	100251053
100247495	100243511	100243103	100251055
100247519	100243519	100243111	100251062
100247526	100243520	100243115	100251099
100247528	100243525	100243116	100251100
100247538	100243526	100243119	100251134
100247549	100243531	100243120	100251148
100247569	100243532	100243121	100251158
100247591	100243545	100243127	100251171
100247613	100243547	100243132	100251205
100247635	100243554	100243133	100251211
100247658	100243555	100243137	100251218
100247664	100243560	100243138	100251222
100247666	100243569	100243141	100251229
100247670	100243573	100243142	100251245
100247673	100243577	100243144	100251269
100247675	100243578	100243147	100251278
100247690	100243579	100243157	100251280
100247717	100243581	100243162	100251292
100247733	100243583	100243163	100251303
100247745	100243584	100243167	100251313
100247747	100243586	100243168	100251317
100247751	100243589	100243175	100251323
100247755	100243591	100243178	100251326
100247763	100243593	100243179	100251331
100247765	100243602	100243183	100251356
100247769	100243603	100243192	100251359
100247770	100243604	100243197	100251375
100247778	100243627	100243201	100251379
100247789	100243637	100243204	100251390
100247795	100243642	100243205	100251399
100247804	100243643	100243208	100251435
100247806	100243646	100243213	100251454
100247828	100243647	100243216	100251492
100247829	100243648	100243221	100251494
100247833	100243650	100243222	100251499
100247834	100243654	100243227	100251506
100247840	100243655	100243229	100251510
100247851	100243659	100243231	100251514
100247879	100243662	100243239	100251530
100247896	100243664	100243242	100251535
100247903	100243678	100243260	100251545
100247905	100243686	100243262	100251558
100247914	100243690	100243265	100251568
100247918	100243693	100243267	100251581
100247927	100243696	100243271	100251586
100247938	100243697	100243284	100251593
100247948	100243698	100243286	100251616
100247956	100243702	100243287	100251648
100247959	100243703	100243294	100251662
100247962	100243704	100243295	100251674
100247965	100243706	100243296	100251676
100247974	100243709	100243297	100251683
100247984	100243710	100243299	100251685
100247987	100243712	100243302	100251686
100248009	100243718	100243305	100251695
100248010	100243721	100243308	100251709
100248019	100243725	100243309	100251719
100248024	100243730	100243312	100251722
100248027	100243734	100243313	100251740
100248032	100243746	100243316	100251745
100248040	100243747	100243318	100251770
100248044	100243751	100243320	100251788
100248068	100243755	100243326	100251801
100248073	100243759	100243334	100251814
100248076	100243760	100243336	100251829
100248092	100243763	100243338	100251830
100248097	100243772	100243339	100251843
100248101	100243774	100243340	100251878
100248102	100243776	100243342	100251889
100248106	100243778	100243352	100251912
100248112	100243779	100243365	100251930
100248114	100243783	100243372	100251941
100248120	100243785	100243380	100251943
100248126	100243789	100243382	100251947
100248128	100243795	100243383	100251966
100248135	100243798	100243384	100251967
100248155	100243800	100243388	100251972
100248163	100243801	100243389	100251979
100248176	100243802	100243393	100251985
100248178	100243811	100243400	100251998
100248190	100243817	100243405	100252004
100248193	100243820	100243406	100252008
100248201	100243825	100243413	100252023
100248212	100243826	100243420	100252035
100248215	100243829	100243424	100252049
100248229	100243831	100243428	100252061
100248238	100243832	100243429	100252080
100248249	100243840	100243431	100252129
100248250	100243843	100243434	100252154
100248252	100243848	100243443	100252166
100248267	100243853	100243444	100252168
100248284	100243854	100243446	100252176
100248292	100243855	100243450	100252177
100248298	100243863	100243451	100252190
100248314	100243887	100243455	100252201
100248328	100243888	100243457	100252208
100248329	100243890	100243458	100252228
100248334	100243898	100243459	100252230
100248338	100243902	100243460	100252241
100248355	100243903	100243461	100252243
100248356	100243913	100243465	100252263
100248360	100243916	100243468	100252271
100248372	100243919	100243469	100252283
100248374	100243921	100243473	100252301
100248375	100243925	100243476	100252316
100248379	100243930	100243479	100252322
100248392	100243932	100243483	100252335
100248417	100243936	100243494	100252340
100248420	100243937	100243498	100252362
100248430	100243938	100243506	100252381
100248439	100243942	100243511	100252386
100248440	100243943	100243514	100252389
100248455	100243944	100243517	100252390
100248471	100243945	100243518	100252396
100248480	100243946	100243519	100252409
100248495	100243948	100243520	100252422
100248500	100243949	100243525	100252443
100248504	100243952	100243526	100252451
100248527	100243953	100243531	100252463
100248532	100243961	100243532	100252475
100248533	100243965	100243540	100252479
100248535	100243967	100243547	100252483
100248537	100243970	100243553	100252495
100248547	100243974	100243554	100252506
100248590	100243975	100243560	100252511
100248605	100243978	100243561	100252523
100248608	100243979	100243564	100252531
100248614	100243983	100243565	100252545
100248625	100243984	100243574	100252552
100248645	100243985	100243577	100252566
100248652	100243993	100243578	100252580
100248669	100243995	100243579	100252594
100248677	100243998	100243580	100252601
100248679	100244001	100243581	100252606
100248686	100244002	100243583	100252636
100248692	100244007	100243584	100252640
100248693	100244020	100243586	100252641
100248706	100244024	100243588	100252644
100248709	100244027	100243589	100252646
100248717	100244033	100243592	100252647
100248724	100244040	100243593	100252651
100248726	100244046	100243594	100252657
100248729	100244049	100243596	100252664
100248730	100244058	100243602	100252665
100248734	100244059	100243603	100252671
100248744	100244063	100243604	100252689
100248757	100244070	100243607	100252698
100248802	100244079	100243622	100252699
100248815	100244080	100243627	100252717
100248821	100244087	100243628	100252719
100248830	100244088	100243632	100252726
100248834	100244090	100243637	100252727
100248876	100244091	100243643	100252738
100248911	100244092	100243646	100252747
100248915	100244094	100243647	100252756
100248921	100244095	100243648	100252779
100248925	100244096	100243649	100252790
100248933	100244101	100243650	100252835
100248938	100244103	100243654	100252842
100248958	100244105	100243655	100252878
100248967	100244107	100243659	100252887
100248971	100244111	100243660	100252896
100248978	100244118	100243662	100252909
100248984	100244119	100243664	100252914
100248986	100244120	100243668	100252933
100249003	100244122	100243678	100252938
100249006	100244127	100243684	100252949
100249010	100244130	100243686	100252964
100249014	100244140	100243690	100252983
100249018	100244146	100243693	100252996
100249028	100244148	100243694	100253004
100249044	100244155	100243695	100253046
100249059	100244157	100243696	100253071
100249067	100244161	100243697	100253073
100249075	100244163	100243698	100253085
100249080	100244165	100243702	100253090
100249092	100244167	100243703	100253129
100249093	100244170	100243704	100253147
100249094	100244172	100243706	100253161
100249100	100244175	100243707	100253170
100249111	100244176	100243710	100253181
100249117	100244189	100243712	100253196
100249137	100244195	100243718	100253231
100249153	100244206	100243725	100253234
100249166	100244212	100243726	100253264
100249175	100244213	100243729	100253275
100249186	100244214	100243742	100253364
100249200	100244217	100243746	100253408
100249202	100244229	100243755	100253435
100249205	100244231	100243757	100253439
100249232	100244246	100243759	100253481
100249240	100244248	100243760	100253483
100249247	100244262	100243761	100253485
100249249	100244263	100243762	100253486
100249251	100244267	100243763	100253493
100249254	100244276	100243769	100253505
100249255	100244281	100243770	100253523
100249264	100244282	100243774	100253526
100249269	100244285	100243776	100253536
100249270	100244293	100243778	100253541
100249284	100244297	100243779	100253543
100249300	100244302	100243781	100253576
100249302	100244305	100243783	100253577
100249306	100244315	100243785	100253618
100249311	100244316	100243789	100253625
100249312	100244329	100243795	100253630
100249316	100244330	100243798	100253651
100249323	100244332	100243800	100253655
100249324	100244336	100243801	100253658
100249331	100244340	100243802	100253660
100249342	100244341	100243811	100253669
100249360	100244343	100243814	100253671
100249371	100244345	100243817	100253714
100249386	100244346	100243819	100253717
100249393	100244349	100243825	100253718
100249396	100244356	100243826	100253748
100249419	100244357	100243831	100253760
100249456	100244360	100243842	100253820
100249460	100244370	100243843	100253823
100249482	100244373	100243848	100253859
100249488	100244374	100243854	100253879
100249507	100244376	100243855	100253885
100249526	100244378	100243857	100253908
100249543	100244379	100243863	100253915
100249546	100244380	100243875	100253928
100249555	100244384	100243887	100253937
100249566	100244399	100243890	100253955
100249570	100244400	100243893	100253970
100249576	100244402	100243894	100253984
100249581	100244408	100243898	100253988
100249588	100244410	100243903	100253991
100249605	100244418	100243904	100253997
100249618	100244419	100243911	100254008
100249622	100244425	100243913	100254022
100249625	100244427	100243916	100254049
100249626	100244432	100243917	100254054
100249629	100244435	100243918	100254074
100249661	100244437	100243919	100254080
100249666	100244442	100243921	100254084
100249668	100244444	100243923	100254086
100249671	100244445	100243925	100254087
100249672	100244450	100243930	100254118
100249695	100244451	100243932	100254146
100249711	100244462	100243934	100254185
100249716	100244464	100243935	100254197
100249719	100244469	100243937	100254204
100249729	100244471	100243938	100254231
100249762	100244472	100243939	100254233
100249781	100244476	100243942	100254241
100249800	100244477	100243943	100254244
100249808	100244486	100243944	100254248
100249816	100244495	100243945	100254259
100249849	100244501	100243946	100254264
100249852	100244503	100243948	100254267
100249866	100244508	100243951	100254292
100249883	100244510	100243953	100254294
100249884	100244512	100243961	100254304
100249896	100244513	100243963	100254312
100249903	100244516	100243965	100254332
100249937	100244517	100243967	100254346
100249959	100244518	100243974	100254353
100249962	100244520	100243975	100254354
100249984	100244526	100243978	100254364
100249990	100244532	100243979	100254367
100249995	100244533	100243983	100254381
100250001	100244537	100243984	100254408
100250028	100244546	100243985	100254418
100250037	100244547	100243988	100254420
100250058	100244564	100243992	100254427
100250060	100244572	100243993	100254475
100250069	100244582	100243995	100254504
100250071	100244585	100244001	100254505
100250073	100244593	100244005	100254512
100250087	100244602	100244007	100254521
100250089	100244608	100244013	100254533
100250120	100244610	100244014	100254537
100250126	100244622	100244020	100254544
100250128	100244627	100244024	100254571
100250131	100244633	100244027	100254598
100250140	100244635	100244028	100254616
100250141	100244640	100244034	100254639
100250156	100244643	100244038	100254645
100250173	100244651	100244040	100254646
100250197	100244652	100244042	100254672
100250200	100244653	100244046	100254673
100250208	100244655	100244049	100254716
100250218	100244657	100244053	100254769
100250231	100244659	100244059	100254771
100250244	100244670	100244060	100254789
100250245	100244671	100244061	100254795
100250251	100244673	100244062	100254799
100250258	100244678	100244063	100254895
100250261	100244682	100244070	100254904
100250266	100244683	100244079	100254934
100250291	100244689	100244080	100254947
100250300	100244691	100244083	100254950
100250308	100244694	100244088	100254951
100250312	100244697	100244090	100254953
100250317	100244700	100244091	100254956
100250322	100244701	100244092	100254957
100250338	100244707	100244096	100254974
100250342	100244711	100244101	100254977
100250354	100244715	100244103	100254980
100250363	100244716	100244105	100254983
100250364	100244721	100244107	100255020
100250374	100244729	100244110	100255026
100250375	100244737	100244111	100255032
100250378	100244739	100244113	100255070
100250381	100244740	100244116	100255079
100250384	100244749	100244119	100255092
100250388	100244756	100244122	100255106
100250391	100244757	100244127	100255129
100250401	100244761	100244130	100255167
100250410	100244762	100244140	100255191
100250413	100244767	100244141	100255195
100250417	100244773	100244143	100255197
100250428	100244778	100244146	100255200
100250437	100244779	100244147	100255217
100250442	100244782	100244148	100255218
100250445	100244785	100244150	100255220
100250461	100244786	100244155	100255226
100250496	100244792	100244157	100255246
100250501	100244799	100244161	100255257
100250504	100244803	100244162	100255266
100250521	100244806	100244163	100255284
100250522	100244807	100244165	100255300
100250523	100244810	100244167	100255310
100250529	100244817	100244170	100255322
100250535	100244818	100244175	100255325
100250543	100244821	100244176	100255327
100250547	100244828	100244186	100255347
100250551	100244843	100244199	100255357
100250554	100244845	100244202	100255366
100250558	100244856	100244206	100255369
100250559	100244857	100244210	100255375
100250582	100244868	100244212	100255379
100250600	100244872	100244213	100255394
100250612	100244876	100244214	100255398
100250615	100244877	100244217	100255405
100250616	100244878	100244218	100255414
100250625	100244888	100244222	100255423
100250631	100244891	100244229	100255432
100250633	100244893	100244234	100255447
100250635	100244896	100244238	100255463
100250654	100244912	100244240	100255480
100250657	100244915	100244246	100255489
100250659	100244916	100244251	100255498
100250660	100244917	100244254	100255514
100250663	100244919	100244261	100255535
100250666	100244923	100244263	100255593
100250676	100244929	100244267	100255614
100250681	100244935	100244275	100255619
100250684	100244941	100244276	100255639
100250698	100244942	100244277	100255642
100250700	100244947	100244278	100255644
100250708	100244960	100244281	100255647
100250717	100244962	100244285	100255664
100250725	100244963	100244293	100255688
100250740	100244964	100244294	100255689
100250741	100244967	100244297	100255691
100250746	100244969	100244302	100255698
100250753	100244975	100244303	100255713
100250782	100244978	100244305	100255717
100250789	100244983	100244318	100255731
100250812	100244988	100244329	100255742
100250835	100244989	100244336	100255751
100250851	100244992	100244343	100255788
100250853	100244993	100244345	100255790
100250868	100245003	100244346	100255792
100250884	100245007	100244349	100255800
100250885	100245010	100244354	100255814
100250892	100245011	100244355	100255815
100250898	100245016	100244356	100255820
100250922	100245020	100244357	100255828
100250924	100245024	100244359	100255837
100250966	100245028	100244360	100255839
100250967	100245034	100244363	100255846
100250971	100245035	100244364	100255873
100250985	100245036	100244367	100255881
100250996	100245039	100244372	100255889
100251004	100245048	100244373	100255907
100251018	100245055	100244374	100255934
100251039	100245056	100244375	100255943
100251040	100245064	100244377	100255960
100251048	100245065	100244379	100255961
100251053	100245070	100244380	100255962
100251055	100245074	100244384	100255967
100251062	100245075	100244395	100255976
100251075	100245080	100244399	100255977
100251084	100245094	100244402	100255988
100251098	100245097	100244408	100255994
100251099	100245101	100244410	100256024
100251100	100245108	100244413	100256034
100251128	100245111	100244416	100256038
100251134	100245120	100244418	100256100
100251148	100245131	100244427	100256121
100251152	100245132	100244429	100256191
100251158	100245137	100244432	100256196
100251171	100245154	100244437	100256223
100251179	100245159	100244442	100256230
100251205	100245160	100244444	100256233
100251211	100245165	100244445	100256275
100251218	100245170	100244450	100256282
100251222	100245178	100244451	100256286
100251229	100245181	100244462	100256292
100251240	100245184	100244469	100256300
100251245	100245185	100244472	100256304
100251252	100245190	100244476	100256315
100251269	100245191	100244477	100256318
100251278	100245197	100244486	100256333
100251280	100245198	100244495	100256345
100251292	100245204	100244496	100256357
100251303	100245212	100244499	100256361
100251313	100245213	100244501	100256374
100251317	100245214	100244502	100256415
100251323	100245217	100244503	100256418
100251326	100245219	100244506	100256431
100251331	100245220	100244508	100256457
100251340	100245224	100244510	100256474
100251348	100245228	100244512	100256475
100251356	100245232	100244516	100256476
100251359	100245233	100244518	100256478
100251360	100245237	100244520	100256481
100251363	100245238	100244526	100256504
100251375	100245241	100244532	100256505
100251379	100245243	100244533	100256507
100251390	100245246	100244534	100256508
100251398	100245250	100244545	100256520
100251399	100245251	100244546	100256534
100251407	100245256	100244547	100256580
100251434	100245260	100244557	100256583
100251435	100245270	100244563	100256592
100251448	100245274	100244582	100256593
100251454	100245277	100244583	100256600
100251487	100245287	100244591	100256601
100251492	100245304	100244592	100256614
100251494	100245305	100244602	100256626
100251499	100245306	100244609	100256651
100251506	100245309	100244614	100256656
100251510	100245312	100244622	100256684
100251514	100245316	100244627	100256691
100251529	100245321	100244629	100256698
100251530	100245337	100244633	100256702
100251535	100245339	100244635	100256709
100251545	100245341	100244639	100256712
100251558	100245350	100244643	100256715
100251568	100245359	100244651	100256723
100251581	100245363	100244652	100256741
100251586	100245365	100244655	100256748
100251593	100245367	100244656	100256751
100251616	100245372	100244657	100256776
100251648	100245377	100244659	100256796
100251662	100245378	100244660	100256799
100251674	100245381	100244662	100256802
100251676	100245385	100244665	100256824
100251683	100245387	100244671	100256846
100251685	100245388	100244672	100256855
100251686	100245391	100244673	100256857
100251692	100245393	100244679	100256868
100251693	100245395	100244681	100256881
100251695	100245397	100244682	100256899
100251709	100245399	100244683	100256912
100251719	100245401	100244686	100256938
100251722	100245403	100244689	100256956
100251740	100245404	100244691	100256964
100251744	100245405	100244694	100256970
100251745	100245411	100244697	100256973
100251750	100245416	100244700	100256975
100251753	100245420	100244701	100256979
100251770	100245425	100244711	100256989
100251788	100245433	100244715	100257033
100251800	100245434	100244716	100257037
100251801	100245436	100244718	100257051
100251814	100245437	100244721	100257060
100251829	100245445	100244724	100257064
100251830	100245446	100244729	100257087
100251843	100245448	100244731	100257088
100251852	100245451	100244737	100257092
100251868	100245456	100244739	100257116
100251878	100245459	100244740	100257122
100251886	100245467	100244741	100257143
100251887	100245477	100244746	100257151
100251889	100245483	100244749	100257176
100251912	100245489	100244754	100257198
100251922	100245491	100244756	100257213
100251930	100245498	100244757	100257219
100251941	100245500	100244760	100257235
100251943	100245507	100244761	100257253
100251947	100245511	100244767	100257292
100251949	100245514	100244770	100257298
100251966	100245515	100244771	100257318
100251967	100245516	100244773	100257329
100251972	100245521	100244774	100257330
100251979	100245523	100244778	100257332
100251985	100245524	100244779	100257349
100251998	100245527	100244781	100257368
100252003	100245538	100244782	100257386
100252004	100245544	100244785	100257428
100252008	100245550	100244789	100257429
100252023	100245554	100244793	100257446
100252024	100245555	100244803	100257455
100252035	100245556	100244807	100257460
100252037	100245563	100244810	100257464
100252049	100245566	100244818	100257469
100252061	100245569	100244821	100257474
100252080	100245572	100244825	100257481
100252099	100245573	100244828	100257488
100252129	100245574	100244832	100257490
100252142	100245575	100244839	100257542
100252154	100245579	100244843	100257558
100252166	100245580	100244845	100257576
100252168	100245585	100244851	100257581
100252176	100245587	100244854	100257594
100252177	100245592	100244856	100257595
100252190	100245595	100244857	100257618
100252201	100245596	100244868	100257648
100252205	100245606	100244875	100257654
100252207	100245609	100244876	100257658
100252208	100245612	100244877	100257674
100252228	100245613	100244878	100257676
100252230	100245618	100244891	100257711
100252232	100245621	100244893	100257713
100252241	100245622	100244896	100257715
100252243	100245623	100244900	100257716
100252263	100245626	100244902	100257718
100252264	100245638	100244907	100257736
100252270	100245639	100244912	100257750
100252271	100245643	100244915	100257768
100252283	100245646	100244916	100257769
100252291	100245649	100244917	100257796
100252299	100245656	100244920	100257803
100252301	100245661	100244923	100257810
100252316	100245665	100244926	100257811
100252322	100245667	100244935	100257839
100252335	100245668	100244941	100257840
100252340	100245670	100244942	100257846
100252362	100245678	100244947	100257849
100252381	100245681	100244957	100257854
100252382	100245682	100244958	100257862
100252386	100245687	100244960	100257880
100252389	100245688	100244962	100257884
100252390	100245691	100244963	100257919
100252396	100245694	100244964	100257925
100252409	100245695	100244969	100257932
100252422	100245696	100244972	100257948
100252443	100245705	100244978	100257971
100252451	100245706	100244983	100258001
100252456	100245710	100244987	100258013
100252463	100245714	100244988	100258016
100252475	100245716	100244992	100258031
100252476	100245717	100244993	100258034
100252479	100245723	100245004	100258042
100252483	100245730	100245007	100258046
100252495	100245731	100245010	100258052
100252504	100245734	100245011	100258099
100252506	100245735	100245016	100258106
100252511	100245736	100245017	100258114
100252515	100245739	100245020	100258153
100252521	100245741	100245021	100258158
100252523	100245746	100245028	100258165
100252531	100245748	100245032	100258198
100252545	100245758	100245034	100258209
100252552	100245759	100245036	100258229
100252560	100245761	100245038	100258246
100252566	100245764	100245041	100258292
100252577	100245770	100245043	100258293
100252580	100245777	100245048	100258296
100252582	100245782	100245053	100258305
100252594	100245785	100245055	100258329
100252601	100245794	100245056	100258352
100252606	100245798	100245064	100258354
100252622	100245801	100245065	100258363
100252630	100245810	100245070	100258440
100252634	100245816	100245074	100258442
100252636	100245819	100245075	100258445
100252640	100245820	100245090	100258447
100252641	100245823	100245092	100258452
100252644	100245828	100245094	100258453
100252646	100245840	100245095	100258456
100252647	100245841	100245097	100258458
100252651	100245849	100245100	100258467
100252657	100245852	100245106	100258475
100252664	100245854	100245108	100258480
100252665	100245855	100245111	100258502
100252671	100245856	100245113	100258505
100252689	100245859	100245116	100258513
100252698	100245864	100245120	100258524
100252699	100245872	100245122	100258541
100252717	100245878	100245131	100258555
100252719	100245880	100245132	100258579
100252726	100245881	100245136	100258584
100252727	100245882	100245137	100258604
100252736	100245885	100245142	100258625
100252738	100245887	100245154	100258661
100252741	100245892	100245160	100258677
100252747	100245893	100245162	100258679
100252756	100245894	100245170	100258686
100252757	100245897	100245171	100258690
100252779	100245899	100245172	100258696
100252786	100245904	100245178	100258718
100252790	100245905	100245181	100258759
100252835	100245906	100245184	100258760
100252842	100245908	100245185	100258771
100252861	100245909	100245190	100258773
100252876	100245913	100245191	100258779
100252878	100245918	100245192	100258789
100252887	100245921	100245197	100258792
100252896	100245923	100245204	100258799
100252905	100245931	100245205	100258817
100252909	100245933	100245210	100258838
100252914	100245935	100245212	100258843
100252933	100245936	100245213	100258862
100252934	100245938	100245214	100258873
100252938	100245940	100245219	100258879
100252949	100245945	100245220	100258946
100252953	100245953	100245224	100258952
100252964	100245954	100245225	100258964
100252968	100245970	100245228	100258966
100252982	100245973	100245230	100258967
100252983	100245979	100245232	100259032
100252996	100245991	100245233	100259039
100253004	100245992	100245237	100259041
100253019	100245995	100245238	100259043
100253046	100245997	100245242	100259062
100253071	100246008	100245243	100259070
100253073	100246013	100245244	100259071
100253084	100246016	100245246	100259078
100253085	100246017	100245249	100259087
100253088	100246023	100245250	100259124
100253090	100246037	100245251	100259132
100253113	100246042	100245254	100259145
100253117	100246046	100245256	100259151
100253129	100246047	100245260	100259159
100253138	100246049	100245266	100259161
100253143	100246052	100245270	100259162
100253147	100246062	100245274	100259186
100253161	100246066	100245277	100259199
100253170	100246079	100245287	100259210
100253181	100246080	100245291	100259213
100253196	100246081	100245295	100259215
100253210	100246082	100245299	100259220
100253218	100246087	100245301	100259229
100253231	100246092	100245304	100259233
100253234	100246096	100245305	100259237
100253240	100246098	100245306	100259280
100253247	100246099	100245307	100259283
100253264	100246107	100245309	100259293
100253268	100246113	100245312	100259323
100253275	100246114	100245318	100259324
100253280	100246117	100245319	100259328
100253295	100246120	100245321	100259329
100253302	100246123	100245328	100259338
100253311	100246124	100245330	100259348
100253317	100246130	100245337	100259349
100253341	100246134	100245339	100259374
100253351	100246136	100245341	100259389
100253364	100246144	100245345	100259395
100253366	100246154	100245348	100259413
100253381	100246156	100245349	100259437
100253387	100246157	100245350	100259462
100253408	100246159	100245358	100259463
100253412	100246164	100245363	100259468
100253435	100246165	100245365	100259470
100253436	100246166	100245367	100259482
100253439	100246179	100245371	100259502
100253460	100246183	100245373	100259515
100253481	100246195	100245378	100259521
100253483	100246196	100245381	100259534
100253485	100246204	100245385	100259544
100253486	100246211	100245387	100259567
100253493	100246216	100245388	100259569
100253496	100246224	100245389	100259581
100253505	100246227	100245390	100259589
100253523	100246229	100245391	100259592
100253526	100246237	100245393	100259595
100253536	100246241	100245396	100259620
100253541	100246245	100245401	100259621
100253543	100246253	100245404	100259631
100253552	100246255	100245405	100259640
100253576	100246257	100245407	100259642
100253577	100246260	100245410	100259646
100253618	100246263	100245411	100259648
100253625	100246265	100245416	100259653
100253628	100246271	100245420	100259666
100253630	100246273	100245425	100259693
100253651	100246274	100245428	100259725
100253655	100246288	100245429	100259740
100253658	100246290	100245433	100259752
100253660	100246297	100245435	100259757
100253669	100246301	100245436	100259774
100253671	100246310	100245437	100259790
100253693	100246316	100245445	100259827
100253694	100246320	100245448	100259836
100253714	100246348	100245451	100259845
100253717	100246349	100245459	100259859
100253718	100246361	100245461	100259874
100253747	100246362	100245463	100259887
100253748	100246364	100245467	100259904
100253760	100246368	100245483	100259905
100253773	100246370	100245489	100259910
100253808	100246378	100245490	100259912
100253810	100246380	100245491	100259927
100253820	100246385	100245492	100259946
100253821	100246386	100245497	100259979
100253823	100246389	100245498	100259984
100253828	100246391	100245500	100260007
100253846	100246392	100245502	100260023
100253859	100246394	100245511	100260062
100253870	100246400	100245521	100260077
100253879	100246403	100245522	100260085
100253885	100246410	100245523	100260103
100253908	100246424	100245524	100260107
100253915	100246425	100245527	100260151
100253928	100246433	100245533	100260154
100253937	100246443	100245534	100260158
100253954	100246445	100245542	100260169
100253955	100246447	100245545	100260185
100253970	100246448	100245550	100260203
100253976	100246449	100245551	100260211
100253984	100246450	100245552	100260212
100253988	100246456	100245553	100260215
100253991	100246457	100245555	100260227
100253997	100246466	100245556	100260228
100254007	100246468	100245558	100260243
100254008	100246469	100245560	100260264
100254013	100246479	100245563	100260266
100254022	100246481	100245568	100260286
100254028	100246482	100245569	100260288
100254039	100246489	100245574	100260289
100254049	100246491	100245575	100260298
100254054	100246500	100245577	100260314
100254074	100246501	100245579	100260328
100254077	100246509	100245580	100260331
100254080	100246511	100245587	100260346
100254084	100246515	100245592	100260350
100254086	100246517	100245595	100260384
100254087	100246519	100245596	100260389
100254113	100246520	100245597	100260390
100254118	100246523	100245604	100260419
100254142	100246524	100245606	100260420
100254146	100246525	100245607	100260421
100254158	100246526	100245609	100260432
100254174	100246529	100245611	100260435
100254184	100246530	100245612	100260451
100254185	100246531	100245618	100260470
100254190	100246533	100245620	100260487
100254197	100246539	100245621	100260491
100254204	100246542	100245622	100260494
100254212	100246547	100245626	100260521
100254231	100246559	100245639	100260524
100254233	100246568	100245643	100260568
100254241	100246571	100245646	100260571
100254244	100246578	100245649	100260578
100254248	100246583	100245652	100260599
100254254	100246588	100245658	100260655
100254259	100246589	100245661	100260667
100254264	100246592	100245662	100260685
100254267	100246595	100245663	100260696
100254275	100246597	100245667	100260701
100254292	100246599	100245668	100260721
100254294	100246610	100245670	100260742
100254296	100246611	100245678	100260748
100254304	100246615	100245682	100260772
100254308	100246616	100245687	100260783
100254312	100246618	100245691	100260784
100254317	100246624	100245694	100260786
100254332	100246625	100245695	100260799
100254346	100246631	100245696	100260806
100254353	100246634	100245702	100260808
100254354	100246640	100245705	100260829
100254364	100246641	100245706	100260846
100254367	100246642	100245710	100260856
100254368	100246645	100245714	100260861
100254373	100246650	100245716	100260907
100254377	100246652	100245717	100260936
100254381	100246655	100245718	100260940
100254408	100246657	100245722	100260963
100254418	100246662	100245727	100260988
100254420	100246674	100245730	100261021
100254427	100246675	100245731	100261065
100254438	100246694	100245734	100261069
100254475	100246702	100245735	100261075
100254493	100246705	100245736	100261093
100254504	100246707	100245739	100261095
100254505	100246709	100245740	100261098
100254512	100246711	100245741	100261102
100254519	100246715	100245746	100261124
100254521	100246718	100245748	100261125
100254527	100246722	100245755	100261134
100254533	100246727	100245761	100261152
100254537	100246735	100245762	100261157
100254544	100246736	100245770	100261161
100254571	100246737	100245777	100261163
100254595	100246740	100245778	100261188
100254598	100246742	100245779	100261203
100254616	100246743	100245780	100261214
100254636	100246745	100245782	100261215
100254639	100246750	100245785	100261223
100254645	100246751	100245787	100261224
100254646	100246753	100245794	100261232
100254672	100246757	100245801	100261234
100254673	100246758	100245804	100261249
100254685	100246770	100245809	100261255
100254698	100246771	100245811	100261274
100254716	100246774	100245816	100261275
100254769	100246779	100245819	100261276
100254771	100246785	100245820	100261290
100254789	100246786	100245824	100261308
100254791	100246791	100245826	100261311
100254795	100246794	100245830	100261327
100254799	100246796	100245835	100261393
100254821	100246802	100245846	100261403
100254832	100246805	100245849	100261407
100254836	100246806	100245852	100261413
100254860	100246807	100245854	100261416
100254883	100246809	100245855	100261420
100254895	100246810	100245856	100261426
100254904	100246811	100245859	100261438
100254917	100246814	100245861	100261454
100254930	100246815	100245864	100261507
100254934	100246819	100245872	100261512
100254947	100246825	100245878	100261513
100254950	100246828	100245879	100261518
100254951	100246830	100245881	100261528
100254953	100246832	100245885	100261580
100254956	100246836	100245892	100261589
100254957	100246842	100245893	100261598
100254970	100246847	100245894	100261603
100254974	100246849	100245896	100261607
100254977	100246855	100245897	100261619
100254980	100246862	100245899	100261655
100254983	100246866	100245900	100261724
100255020	100246868	100245903	100261736
100255026	100246869	100245904	100261743
100255032	100246870	100245906	100261750
100255036	100246872	100245908	100261762
100255056	100246877	100245909	100261792
100255070	100246879	100245911	100261813
100255079	100246885	100245913	100261814
100255092	100246889	100245914	100261815
100255106	100246892	100245917	100261824
100255118	100246896	100245921	100261837
100255129	100246897	100245923	100261856
100255132	100246901	100245936	100261864
100255167	100246909	100245938	100261871
100255173	100246913	100245940	100261927
100255177	100246918	100245945	100261985
100255191	100246921	100245954	100262011
100255195	100246928	100245970	100262017
100255197	100246937	100245973	100262031
100255200	100246939	100245979	100262035
100255212	100246961	100245981	100262041
100255217	100246967	100245986	100262043
100255218	100246971	100245988	100262049
100255220	100246972	100245991	100262066
100255226	100246975	100245992	100262068
100255237	100246987	100245995	100262073
100255246	100246992	100246008	100262095
100255248	100246993	100246012	100262098
100255257	100246997	100246013	100262112
100255266	100246999	100246016	100262118
100255282	100247002	100246017	100262128
100255284	100247004	100246023	100262185
100255287	100247008	100246027	100262194
100255300	100247010	100246030	100262204
100255310	100247015	100246035	100262206
100255318	100247018	100246039	100262213
100255322	100247021	100246042	100262214
100255325	100247024	100246046	100262223
100255327	100247026	100246049	100262226
100255337	100247033	100246052	100262240
100255339	100247035	100246062	100262258
100255341	100247045	100246063	100262262
100255347	100247046	100246066	100262263
100255357	100247052	100246067	100262305
100255366	100247063	100246079	100262319
100255369	100247065	100246080	100262323
100255375	100247067	100246081	100262339
100255378	100247074	100246082	100262343
100255379	100247076	100246086	100262344
100255381	100247081	100246087	100262348
100255394	100247085	100246092	100262354
100255398	100247086	100246096	100262360
100255405	100247087	100246099	100262374
100255413	100247088	100246103	100262390
100255414	100247092	100246112	100262403
100255423	100247097	100246113	100262404
100255432	100247100	100246114	100262425
100255446	100247103	100246117	100262445
100255447	100247104	100246118	100262459
100255463	100247111	100246124	100262460
100255480	100247114	100246131	100262472
100255488	100247119	100246132	100262474
100255489	100247121	100246134	100262482
100255498	100247122	100246136	100262490
100255514	100247127	100246139	100262509
100255526	100247137	100246140	100262518
100255535	100247142	100246144	100262542
100255540	100247147	100246151	100262546
100255573	100247150	100246154	100262548
100255582	100247152	100246157	100262557
100255593	100247154	100246159	100262574
100255603	100247160	100246160	100262579
100255614	100247161	100246163	100262585
100255616	100247168	100246164	100262588
100255619	100247172	100246165	100262591
100255632	100247177	100246166	100262592
100255639	100247178	100246169	100262603
100255642	100247183	100246170	100262649
100255644	100247185	100246177	100262651
100255647	100247194	100246179	100262652
100255664	100247195	100246183	100262668
100255688	100247204	100246192	100262693
100255689	100247207	100246194	100262695
100255691	100247208	100246195	100262697
100255693	100247209	100246196	100262714
100255698	100247214	100246204	100262718
100255711	100247217	100246207	100262732
100255713	100247218	100246211	100262758
100255717	100247219	100246223	100262760
100255729	100247223	100246224	100262761
100255731	100247237	100246227	100262768
100255742	100247238	100246229	100262771
100255743	100247241	100246245	100262779
100255751	100247245	100246247	100262828
100255760	100247246	100246248	100262834
100255788	100247252	100246257	100262845
100255790	100247253	100246260	100262851
100255792	100247254	100246267	100262870
100255800	100247257	100246270	100262881
100255804	100247259	100246271	100262883
100255814	100247268	100246273	100262894
100255815	100247278	100246278	100262909
100255820	100247283	100246287	100262918
100255828	100247297	100246288	100262950
100255837	100247298	100246290	100262954
100255839	100247304	100246297	100262975
100255846	100247305	100246301	100262981
100255873	100247306	100246312	100262982
100255881	100247307	100246316	100262992
100255889	100247310	100246320	100263011
100255906	100247314	100246323	100263042
100255907	100247320	100246343	100263047
100255921	100247325	100246345	100263064
100255934	100247332	100246349	100263114
100255939	100247335	100246357	100263116
100255943	100247336	100246359	100263117
100255952	100247339	100246362	100263125
100255960	100247340	100246364	100263147
100255961	100247343	100246365	100263156
100255962	100247344	100246368	100263157
100255967	100247346	100246373	100263184
100255972	100247348	100246378	100263185
100255976	100247349	100246380	100263186
100255977	100247352	100246385	100263198
100255988	100247357	100246386	100263211
100255991	100247359	100246389	100263238
100255994	100247365	100246391	100263245
100256020	100247368	100246392	100263275
100256024	100247369	100246394	100263311
100256034	100247370	100246400	100263312
100256038	100247371	100246402	100263324
100256055	100247373	100246404	100263351
100256100	100247379	100246405	100263358
100256116	100247380	100246410	100263360
100256121	100247382	100246420	100263388
100256130	100247388	100246424	100263405
100256154	100247389	100246433	100263424
100256191	100247393	100246436	100263436
100256196	100247401	100246437	100263459
100256223	100247402	100246439	100263473
100256230	100247409	100246443	100263495
100256233	100247411	100246445	100263511
100256252	100247418	100246447	100263523
100256265	100247419	100246448	100263524
100256275	100247423	100246449	100263526
100256282	100247424	100246450	100263530
100256286	100247425	100246455	100263541
100256292	100247427	100246456	100263565
100256294	100247429	100246457	100263588
100256300	100247431	100246460	100263637
100256304	100247438	100246466	100263661
100256315	100247439	100246470	100263683
100256318	100247440	100246473	100263698
100256326	100247453	100246481	100263709
100256333	100247460	100246482	100263720
100256341	100247466	100246487	100263733
100256345	100247478	100246500	100263734
100256346	100247479	100246501	100263742
100256357	100247482	100246502	100263760
100256361	100247483	100246503	100263765
100256364	100247484	100246504	100263768
100256374	100247487	100246509	100263777
100256411	100247488	100246514	100263786
100256415	100247489	100246515	100263787
100256418	100247495	100246517	100263795
100256431	100247496	100246519	100263802
100256432	100247499	100246520	100263818
100256446	100247501	100246522	100263822
100256452	100247503	100246523	100263831
100256457	100247508	100246524	100263850
100256470	100247516	100246526	100263871
100256474	100247519	100246527	100263894
100256475	100247521	100246529	100263913
100256476	100247522	100246533	100263949
100256478	100247523	100246542	100263955
100256481	100247524	100246543	100263971
100256504	100247525	100246547	100263973
100256505	100247526	100246548	100263976
100256507	100247528	100246559	100263992
100256508	100247536	100246568	100263999
100256515	100247538	100246569	100264006
100256520	100247542	100246571	100264007
100256525	100247549	100246578	100264011
100256534	100247550	100246579	100264019
100256545	100247553	100246584	100264074
100256552	100247555	100246588	100264083
100256580	100247562	100246592	100264091
100256583	100247571	100246599	100264093
100256592	100247572	100246611	100264099
100256593	100247578	100246615	100264100
100256597	100247581	100246618	100264112
100256598	100247582	100246622	100264137
100256599	100247588	100246624	100264146
100256600	100247589	100246625	100264172
100256601	100247591	100246631	100264180
100256614	100247592	100246634	100264196
100256626	100247603	100246641	100264197
100256651	100247612	100246645	100264203
100256656	100247613	100246655	100264205
100256666	100247619	100246657	100264214
100256684	100247635	100246658	100264217
100256691	100247638	100246661	100264219
100256696	100247646	100246662	100264225
100256698	100247653	100246665	100264239
100256702	100247656	100246670	100264249
100256709	100247658	100246671	100264252
100256712	100247661	100246674	100264253
100256713	100247664	100246679	100264263
100256715	100247670	100246685	100264272
100256723	100247673	100246694	100264279
100256741	100247675	100246701	100264352
100256746	100247677	100246702	100264363
100256748	100247679	100246705	100264365
100256751	100247683	100246707	100264375
100256762	100247687	100246709	100264381
100256776	100247693	100246711	100264393
100256780	100247694	100246720	100264398
100256796	100247715	100246721	100264439
100256799	100247717	100246722	100264451
100256802	100247719	100246727	100264458
100256812	100247724	100246729	100264462
100256818	100247726	100246732	100264474
100256824	100247727	100246735	100264477
100256828	100247732	100246736	100264501
100256846	100247733	100246737	100264505
100256849	100247737	100246740	100264511
100256855	100247745	100246745	100264527
100256857	100247747	100246750	100264533
100256868	100247748	100246754	100264538
100256881	100247751	100246757	100264539
100256899	100247755	100246765	100264556
100256912	100247763	100246768	100264557
100256921	100247769	100246769	100264572
100256938	100247770	100246770	100264585
100256948	100247776	100246771	100264589
100256956	100247778	100246774	100264593
100256964	100247779	100246776	100264612
100256970	100247781	100246778	100264613
100256973	100247785	100246779	100264625
100256975	100247786	100246785	100264626
100256979	100247789	100246786	100264629
100256989	100247795	100246791	100264632
100256990	100247804	100246794	100264634
100257001	100247805	100246796	100264650
100257033	100247806	100246802	100264651
100257037	100247823	100246804	100264653
100257051	100247828	100246805	100264674
100257058	100247829	100246806	100264680
100257060	100247831	100246807	100264719
100257061	100247833	100246809	100264738
100257064	100247834	100246811	100264749
100257087	100247843	100246814	100264768
100257088	100247844	100246815	100264772
100257092	100247848	100246819	100264773
100257102	100247851	100246825	100264776
100257104	100247852	100246828	100264789
100257116	100247854	100246830	100264790
100257122	100247858	100246831	100264793
100257143	100247859	100246833	100264811
100257144	100247861	100246834	100264822
100257151	100247863	100246841	100264828
100257176	100247873	100246842	100264834
100257179	100247879	100246843	100264846
100257198	100247882	100246847	100264849
100257213	100247893	100246848	100264868
100257219	100247896	100246849	100264878
100257224	100247907	100246855	100264914
100257231	100247912	100246862	100264915
100257235	100247914	100246863	100264918
100257253	100247921	100246866	100264929
100257292	100247924	100246868	100264940
100257298	100247927	100246869	100264963
100257318	100247928	100246870	100264972
100257329	100247930	100246872	100264985
100257330	100247933	100246875	100264986
100257332	100247942	100246879	100264994
100257344	100247948	100246880	100264995
100257349	100247950	100246885	100265008
100257368	100247956	100246891	100265011
100257373	100247958	100246892	100265013
100257386	100247959	100246895	100265022
100257411	100247960	100246896	100265045
100257422	100247962	100246897	100265052
100257428	100247964	100246901	100265053
100257429	100247965	100246907	100265076
100257439	100247974	100246909	100265081
100257446	100247977	100246913	100265100
100257455	100247979	100246918	100265112
100257460	100247980	100246921	100265155
100257464	100247984	100246927	100265168
100257468	100247987	100246928	100265175
100257469	100247990	100246931	100265187
100257470	100247993	100246939	100265200
100257474	100247999	100246952	100265216
100257481	100248010	100246961	100265219
100257488	100248013	100246967	100265222
100257490	100248015	100246971	100265230
100257505	100248018	100246972	100265235
100257506	100248020	100246975	100265260
100257513	100248023	100246981	100265266
100257524	100248024	100246982	100265284
100257542	100248027	100246987	100265288
100257555	100248028	100246988	100265311
100257558	100248029	100246993	100265334
100257564	100248032	100246997	100265351
100257576	100248037	100246998	100265352
100257579	100248040	100246999	100265355
100257581	100248042	100247002	100265385
100257583	100248046	100247008	100265386
100257594	100248061	100247010	100265388
100257595	100248063	100247015	100265426
100257618	100248072	100247016	100265428
100257639	100248073	100247017	100265438
100257648	100248075	100247018	100265471
[truncated: 7,479 more rows]

## Sheet: Table S4
Supplemental Table S4. List of primers used in this article.
Primers used for RT-qPCR
Primer name	Primer sequence (5'-3')
DLVvLBD13-F:	ATTTCTTCTAGTCATGCTGCTCTAG
DLVvLBD13-R:	CACTTGTAATAGAGCTATAGCCTGT
DLVvXTH10-F:	CGCTACATTTCCCGCAAGG
DLVvXTH10-R:	CGGTAATCGGCTTTGTATTTTCC
DLVvEXPLA1-F:	GATTCATCAAGATGGACCTACATG
DLVvEXPLA1-R:	TATATCACTGATCTGAACTCCAGC
DLVvARF19-F:	CTCAAATAATCTCTCTTCAGGAGG
DLVvARF19-R:	CATATCTGGAACTCCAAATGACTG
DLVVARF5-F:	TTAGTAATGGTGGAAGTACTGTGG
DLVVARF5-R:	CTAAACAATCTGAAGGATCTGGGA
DLVVARF7-F:	GATCTATCGATGTCACTCGTTACA
DLVVARF7-R:	CTGAACACAGCTTACAAACTCTTC
DLVVARF18-F:	GATCTATCGATGTCACTCGTTACA
DLVVARF18-R:	CTGAACACAGCTTACAAACTCTTC
DLVVARF2-F:	TGGTAGATCTGTGGACCTTACTAA
DLVVARF2-R:	CATCTCCAACAAGCATCATATCAC
DLVVARF9-F:	ACAGATGATGAAGGGGATATGATG
DLVVARF9-R:	GTCTAAGCTTATGGTAGTCCCTTC
GAPDH-F:	TTCTCGTTGAGGGCTATTCCA
GAPDH-R:	CCACAGACTTCATCGGTGACA
Primers used for gene-silenced expression
Primer name	Primer sequence (5'-3')
VvLBD13-pTRV2-F:	ATTCTGTGAGTAAGGTTACCGAATTCAAACTTGAGGCTCAGAGATCCA
VvLBD13-pTRV2-R:	TCTTCGGGACATGCCCGGGCCTCGAGAGGTAGAGGAGGTGGAGGAAGA
VvXTH10-pTRV2-F:	ATTCTGTGAGTAAGGTTACCGAATTCCCCAGTTCCAAATTTAGTCCTAT
VvXTH10-pTRV2-R:	TCTTCGGGACATGCCCGGGCCTCGAGAGAAAGATGTGATCACTCCTGC
Primers used for transient expression
Primer name	Primer sequence (5'-3')
VvARF19-full-F:	GTGGATCCAAAGAATTCATGAAGGCGCCTACGAAC
VvARF19-full-R:	CTCCTTTACCCATGAATTCTTAAGCATTGCCACCATCA
VvLBD13-full-F:	GTGGATCCAAAGAATTC ATGGGAAGGAGACAGTTG
VvLBD13-full-R:	CTCCTTTACCCATGAATTC AGTCGAAGTATGGAATGTTATC
VvXTH10-full-F:	GTGGATCCAAAGAATTCATGGCTCCCCTTCTCTGTCTT
VvXTH10-full-R:	CTCCTTTACCCATGAATTC GCTCAACGACTCTTGCACCTG
Primers used for protein expression
Primer name	Primer sequence (5'-3')
VvARF19-His-F:	GATCTGGTTCCGCGTGGATCCATGAAGGCGCCTACGAAC
VvARF19-His-R:	AATTCCCGGGTCGACTCCAGGTTAAGCATTGCCACCATCA
VvLBD13-His-F:	GATCTGGTTCCGCGTGGATCCATGGGAAGGAGACAGTTG
VvLBD13-His-R:	AATTCCCGGGTCGACTCCAGGAGTCGAAGTATGGAATGTTATC
Primers used for dual luciferase assay
Primer name	Primer sequence (5'-3')
VvLBD13-0800-F:	CTATAGGGCGAATTGGGTACCCTTATTGAATTCAATGATTT
VvLBD13-0800-R:	TATGTTTTTGGCGTCTTCCATCTTATTGAATTCAATGATTTA
VvEXPLA1-0800-F:	CTATAGGGCGAATTGGGTACCCTATAGGGCGAATTGGGTACC
VvEXPLA1-0800-R:	TATGTTTTTGGCGTCTTCCATTGCAAAGAATGAGGAGAGAAG
VvXTH10-0800-F:	CTATAGGGCGAATTGGGTACCTCGAGTGTTGCGGCTTT
VvXTH10-0800-R:	TATGTTTTTGGCGTCTTCCATGAAAATTAAGAAGGAATAAGAGAAA
Primers used for electrophoretic mobility shift assay
Primer name	Primer sequence (5'-3')
VvXTH10-Biotin-F:	TCGAGTGTTGCGGCTTTGAAAAATA
VvXTH10-Biotin-R:	TATTTTTCAAAGCCGCAACACTCGA
VvXTH10-cold-F:	TCGAGTGTTGCGGCTTTGAAAAATA
VvXTH10-cold-R:	TATTTTTCAAAGCCGCAACACTCGA
VvEXPLA1-Biotin-F:	AATAGAGAAGCCCACACGTGAGCAA
VvEXPLA1-Biotin-R:	TTGCTCACGTGTGGGCTTCTCTATT
VvEXPLA1-cold-F:	AATAGAGAAGCCCACACGTGAGCAA
VvEXPLA1-cold-R:	TTGCTCACGTGTGGGCTTCTCTATT
Primers used for yeast one hybrid
Primer name	Primer sequence (5'-3')
PLacZi-VvLBD13-F:	CTTGAATTCGAGCTCGGTACC CTTATTGAATTCAATGATTT
PLacZi-VvLBD13-R:	TGCCTCGAGGTCGAC TATGAGAAGATTTATGATCAGTTT
PLacZi-VvEXPLA1-F:	CTTGAATTCGAGCTCGGTACC TACACATGGACCAAGTAGGAAG
PLacZi-VvEXPLA1-R:	TGCCTCGAGGTCGAC TGCAAAGAATGAGGAGAGAAG
pB42AD-VvARF19-F:	GATTATGCCTCTCCCGAATTCATGAAGGCGCCTACGAAC
pB42AD-VvARF19-R:	GAAGTCCAAAGCTTCTCGAGTTAAGCATTGCCACCATCA
pB42AD-VvLBD13-F:	GATTATGCCTCTCCCGAATTCATGGGAAGGAGACAGTTG
pB42AD-VvLBD13-R:	GAAGTCCAAAGCTTCTCGAGAGTCGAAGTATGGAATGTTATC
pAbAi-VvXTH10-F:	AAATGATGAATTGAAAAGCTTTCGAGTGTTGCGGCTTT
pAbAi-VvXTH10-R:	ATACAGAGCACATGCCTCGAGAATTAAGAAGGAATAAGA
AD-VvLBD13-F:	GTACCAGATTACGCTCATATGATGGGAAGGAGACAGTTG
AD-VvLBD13-R:	ACGATTCATCTGCAGCTCGAGAGTCGAAGTATGGAATGTTATC
